# Supplementary material for: USP12 promotes breast cancer angiogenesis by maintaining midkine stability
Source: Cell Death Dis. 2021 Nov 11;12(11):1074. doi: 10.1038/s41419-021-04102-y (PMC8580968; doi:10.1038/s41419-021-04102-y)
Supplement: Supplementary file 7 — Table S1. [file 41419_2021_4102_MOESM7_ESM.xlsx]

## Sheet: Sheet1
Table S2.PCR
Sample Name	Target	Cт	Relative mRNA lever (relative to GAPDH)
shcon	ATXN3	16.4207	0.957665
shcon	ATXN3	16.3716	0.990852
shcon	ATXN3	16.2826	1.05385
shATXN3	ATXN3	18.3632	0.226369
shATXN3	ATXN3	18.7259	0.176047
shATXN3	ATXN3	18.9359	0.152202
shcon	GAPDH	11.7606
shchon	GAPDH	12.0064
shcon	GAPDH	12.1918
shATXN3	GAPDH	12.0402
shATXN3	GAPDH	11.2738
shATXN3	GAPDH	12.2297
Sample Name	Target	Cт	Relative mRNA lever (relative to GAPDH)
shcon	EIF3H	18.8064	1
shcon	EIF3H	19.6201	1
shcon	EIF3H	19.6436	1
shEIF3H	EIF3H	19.8494	0.350775
shEIF3H	EIF3H	22.6437	0.268721
shEIF3H	EIF3H	19.7505	0.375665
shcon	EIF3H	11.9371
shcon	EIF3H	12.7848
shcon	EIF3H	12.2405
shEIF3H	EIF3H	11.2847
shEIF3H	EIF3H	11.3142
shEIF3H	EIF3H	11.3077
Sample Name	Target	Cт	Relative mRNA lever (relative to GAPDH)
shcon	JOSD1	19.168	1
shcon	JOSD1	19.3787	1
shcon	JOSD1	19.3062	1
shJOSD1	JOSD1	19.1161	0.52668
shJOSD1	JOSD1	19.1117	0.528282
shJOSD1	JOSD1	19.1512	0.514017
shcon	GAPDH	14.3704
shcon	GAPDH	14.173
shcon	GAPDH	13.986
shJOSD1	GAPDH	12.8249
shJOSD1	GAPDH	13.3558
shJOSD1	GAPDH	13.0689
Sample Name	Target	Cт	Relative mRNA lever (relative to GAPDH)
shcon	OTUDT	25.9604	1
shcon	OTUDT	26.3411	1
shcon	OTUDT	26.0402	1
shOTUD4	OTUDT	28.7949	0.109654
shOTUD4	OTUDT	28.1405	0.172595
shOTUD4	OTUDT	27.4637	0.275904
shcon	GAPDH	28.2569
shcon	GAPDH	28.3399
shcon	GAPDH	28.7635
shOTUD4	GAPDH	27.9908
shOTUD4	GAPDH	28.2258
shOTUD4	GAPDH	27.62
Sample Name	Target	Cт	Relative mRNA lever (relative to GAPDH)
shcon	PSMD14	19.3486	1
shcon	PSMD14	19.4013	1
shcon	PSMD14	19.2072	1
shPSMD14	PSMD14	19.6946	0.659614
shPSMD14	PSMD14	19.8935	0.574651
shPSMD14	PSMD14	19.8537	0.590752
shcon	GAPDH	18.0908
shcon	GAPDH	18.0292
shcon	GAPDH	17.9099
shPSMD14	GAPDH	18.0292
shPSMD14	GAPDH	17.7362
shPSMD14	GAPDH	17.5902
Sample Name	Target	Cт	Relative mRNA lever (relative to GAPDH)
shcon	PSMD7	20.7261	1
shcon	PSMD7	20.6021	1
shcon	PSMD7	20.6641	1
shPSMD7	PSMD7	24.1647	0.0801946
shPSMD7	PSMD7	24.1254	0.0824122
shPSMD7	PSMD7	24.1451	0.0812958
shcon	GAPDH	18.0287
shcon	GAPDH	17.896
shcon	GAPDH	17.9624
shPSMD7	GAPDH	17.7717
shPSMD7	GAPDH	17.8736
shPSMD7	GAPDH	17.8226
Sample Name	Target	Cт	Relative mRNA lever (relative to GAPDH)
shcon	UCHL1	23.677	1
shcon	UCHL1	23.7407	1
shcon	UCHL1	23.7088	1
shUCHL1	UCHL1	26.9452	0.0476712
shUCHL1	UCHL1	26.8255	0.0517955
shUCHL1	UCHL1	27.0649	0.0438754
shcon	GAPDH	18.869
shcon	GAPDH	18.9353
shcon	GAPDH	18.9022
shUCHL1	GAPDH	17.7478
shUCHL1	GAPDH	17.7272
shUCHL1	GAPDH	17.7683
Sample Name	Target	Cт	Relative mRNA lever (relative to GAPDH)
shcon	USP1	24.5882	1
shcon	USP1	24.8365	1
shcon	USP1	24.5849	1
shUSP1	USP1	31.537	0.00863322
shUSP1	USP1	29.7161	0.0305015
shUSP1	USP1	29.6997	0.0308483
shcon	gapdh	26.1607
shcon	gapdh	26.1588
shcon	gapdh	26.8951
shUSP1	gapdh	25.9623
shUSP1	gapdh	27.0094
shUSP1	gapdh	26.2765
Sample Name	Target	Cт	Relative mRNA lever (relative to GAPDH)
shcon	USP4	19.8777	1
shcon	USP4	20.023	1
shcon	USP4	20.003	1
shUSP4	USP4	22.8309	0.199105
shUSP4	USP4	23.323	0.14156
shUSP4	USP4	23.3332	0.140566
shcon	GAPDH	16.5496
shcon	GAPDH	17.0778
shcon	GAPDH	16.2187
shUSP4	GAPDH	17.4516
shUSP4	GAPDH	17.6279
shUSP4	GAPDH	17.5703
Sample Name	Target	Cт	Relative mRNA lever (relative to GAPDH)
shcon	USP5	21.1993	1
shcon	USP5	21.1083	1
shcon	USP5	20.9141	1
shUSP5	USP5	23.5107	0.359739
shUSP5	USP5	23.6418	0.328496
shUSP5	USP5	23.4802	0.367441
shcon	GAPDH	18.3746
shcon	GAPDH	18.4401
shcon	GAPDH	18.2793
shUSP5	GAPDH	19.4064
shUSP5	GAPDH	19.0843
shUSP5	GAPDH	18.9889
Sample Name	Target	Cт	Relative mRNA lever (relative to GAPDH)
shcon	USP9X	23.4202	1.03534
shcon	USP9X	23.5204	0.965865
shcon	USP9X	23.4703	1
shUSP9X	USP9X	25.2898	0.281455
shUSP9X	USP9X	25.1977	0.300012
shUSP9X	USP9X	25.2438	0.290586
		0
shcon	GAPDH	12.7577
shcon	GAPDH	12.7394
shcon	GAPDH	12.7486
shUSP9X	GAPDH	12.4612
shUSP9X	GAPDH	13.017
shUSP9X	GAPDH	12.7391
Sample Name	Target	Cт	Relative mRNA lever (relative to GAPDH)
shcon	USP11	22.5567	0.923016
shcon	USP11	22.3231	1.08527
shcon	USP11	22.4436	0.998284
shUSP11	USP11	24.5458	0.294662
shUSP11	USP11	25.1888	0.188696
shUSP11	USP11	25.2296	0.183426
shcon	GAPDH	18.7826
shcon	GAPDH	18.991
shcon	GAPDH	19.3019
SHUSP11	GAPDH	19.9747
SHUSP11	GAPDH	19.1624
SHUSP11	GAPDH	18.9637
Sample Name	Target	Cт	Relative mRNA lever (relative to GAPDH)
shcon	USP12	24.1674	1
shcon	USP12	24.0983	1
shcon	USP12	24.1328	1
shUSP12	USP12	27.6638	0.261175
shUSP12	USP12	27.6841	0.257523
shUSP12	USP12	27.6739	0.259343
shcon	GAPDH	18.4288
shcon	GAPDH	18.3714
shcon	GAPDH	18.4001
shUSP12	GAPDH	19.9941
shUSP12	GAPDH	19.9518
shUSP12	GAPDH	20.0365
Sample Name	Target	Cт	Relative mRNA lever (relative to GAPDH)
shcon	USP14	19.8872	1
shcon	USP14	20.1647	1
shcon	USP14	20.026	1
shUSP14	USP14	24.2716	0.0766453
shUSP14	USP14	24.0852	0.0872146
shUSP14	USP14	24.1784	0.0817593
shcon	GAPDH	19.5014
shcon	GAPDH	19.5764
shcon	GAPDH	19.5389
shUSP14	GAPDH	20.1573
shUSP14	GAPDH	20.0005
shUSP14	GAPDH	20.0789
