# Supplementary material for: USP12 promotes breast cancer angiogenesis by maintaining midkine stability
Source: Cell Death Dis. 2021 Nov 11;12(11):1074. doi: 10.1038/s41419-021-04102-y (PMC8580968; doi:10.1038/s41419-021-04102-y)
Supplement: Supplementary file 8 — Table S2. [file 41419_2021_4102_MOESM8_ESM.xlsx]

## Sheet: Protein_quant
Protein information									CON				12-F				Protein relative quantitation
Protein accession	Protein description	Gene name	MW [kDa]	Score	Coverage [%]	#Peptides	#PSMs	#Unique peptides	CON-1	CON-2	CON-3	CON CV	12-F-1	12-F-2	12-F-3	12-F CV	12-F/CON Ratio	12-F/CON P value
O75317	Ubiquitin carboxyl-terminal hydrolase 12 OS=Homo sapiens GN=USP12	USP12	42.857	86.116	31.9	10	19	10	0.243	0.309	0.263	0.124575	1.713	1.785	1.767	0.0213504	6.46	4.4633e-07
Q96M89	Coiled-coil domain-containing protein 138 OS=Homo sapiens GN=CCDC138	CCDC138	76.218	2.8445	4.1	2	3	2	0.776	0.723	0.766	0.0372984	1.237	1.233	1.272	0.017201	1.652	1.88105e-05
P05161	Ubiquitin-like protein ISG15 OS=Homo sapiens GN=ISG15	ISG15	17.887	2.8301	5.5	1	1	1	0.727	0.76	0.786	0.0390266	1.333	1.222	1.189	0.0604477	1.647	0.00046416
Q9Y6Q1	Calpain-6 OS=Homo sapiens GN=CAPN6	CAPN6	74.576	1.4098	2.7	2	2	2	0.75	0.818	0.782	0.0434293	1.214	1.24	1.205	0.0149017	1.557	4.0004e-05
Q5VVW2	GTPase-activating Rap/Ran-GAP domain-like protein 3 OS=Homo sapiens GN=GARNL3	GARNL3	112.85	1.4097	1.1	1	1	1	0.75	0.762	0.867	0.0811679	1.232	1.212	1.188	0.0181968	1.527	0.00044143
P07305	Histone H1.0 OS=Homo sapiens GN=H1F0	H1F0	20.863	27.131	27.3	5	11	5	0.818	0.804	0.797	0.0132609	1.193	1.208	1.198	0.00636646	1.488	4.1417e-07
P50914	60S ribosomal protein L14 OS=Homo sapiens GN=RPL14	RPL14	23.432	45.859	27.9	6	21	6	0.804	0.827	0.824	0.015279	1.196	1.195	1.161	0.0168284	1.447	1.56562e-05
Q969P6	DNA topoisomerase I, mitochondrial OS=Homo sapiens GN=TOP1MT	TOP1MT	69.871	-2	8.2	6	13	1	0.793	0.798	0.867	0.0504754	1.149	1.245	1.155	0.0454584	1.444	0.00074425
P10412	Histone H1.4 OS=Homo sapiens GN=HIST1H1E	HIST1H1E	21.865	109.97	43.4	14	56	5	0.856	0.79	0.797	0.0445195	1.157	1.192	1.143	0.0216829	1.429	0.000161974
Q9Y239	Nucleotide-binding oligomerization domain-containing protein 1 OS=Homo sapiens GN=NOD1	NOD1	107.69	1.4944	1.6	2	3	2	0.791	0.859	0.865	0.0490276	1.173	1.19	1.132	0.0255932	1.39	0.00036457
P21741	Midkine OS=Homo sapiens GN=MDK	MDK	15.585	6.9834	12.6	2	2	2	0.787	0.863	0.868	0.0540797	1.13	1.187	1.172	0.0254055	1.386	0.00049584
Q8N6U8	G-protein coupled receptor 161 OS=Homo sapiens GN=GPR161	GPR161	58.558	1.7514	2.8	1	1	1	0.821	0.804	0.902	0.0621693	1.232	1.267	0.994	0.127582	1.382	0.023997
P16403	Histone H1.2 OS=Homo sapiens GN=HIST1H1C	HIST1H1C	21.364	9.2058	46.9	13	48	4	0.867	0.834	0.878	0.0266363	1.204	1.276	0.96	0.144434	1.334	0.096956
Q96T25	Zinc finger protein ZIC 5 OS=Homo sapiens GN=ZIC5	ZIC5	68.447	21.627	3.9	2	3	1	1.24	0.477	0.963	0.43236	1.262	1.116		0.0868272	1.331	0.38724
Q8WXQ8	Carboxypeptidase A5 OS=Homo sapiens GN=CPA5	CPA5	49.035	-2	2.3	1	1	1	0.823	0.744	1.021	0.165413	1.326	1.08	1.027	0.139421	1.327	0.08486
Q68DK7	Male-specific lethal 1 homolog OS=Homo sapiens GN=MSL1	MSL1	67.128	15.767	3.4	2	3	2	0.91	0.824	0.857	0.0502345	1.119	1.146	1.163	0.0194182	1.323	0.00058026
Q9BYK8	Helicase with zinc finger domain 2 OS=Homo sapiens GN=HELZ2	HELZ2	294.65	11.232	1.6	5	5	5	0.836	0.803	0.961	0.0961669	1.186	1.141	1.085	0.0444898	1.312	0.0085983
Q96ME7	Zinc finger protein 512 OS=Homo sapiens GN=ZNF512	ZNF512	64.681	37.705	13.8	6	9	6	0.881	0.863	0.843	0.0220434	1.146	1.081	1.159	0.0370252	1.309	0.00055583
O00746	Nucleoside diphosphate kinase, mitochondrial OS=Homo sapiens GN=NME4	NME4	20.658	1.8297	4.3	1	1	1	0.838	0.844	0.931	0.0597567	1.091	1.182	1.12	0.0411022	1.299	0.0029643
Q96FN4	Copine-2 OS=Homo sapiens GN=CPNE2	CPNE2	61.189	10.38	10.2	5	9	4	0.843	0.892	0.884	0.030111	1.12	1.19	1.08	0.0492723	1.294	0.00194095
Q9Y2R4	Probable ATP-dependent RNA helicase DDX52 OS=Homo sapiens GN=DDX52	DDX52	67.497	62.392	19.5	9	9	9	0.86	0.866	0.907	0.0291454	1.116	1.143	1.118	0.0133649	1.283	0.000136222
Q9Y3A2	Probable U3 small nucleolar RNA-associated protein 11 OS=Homo sapiens GN=UTP11	UTP11	30.446	62.904	36.8	11	13	11	0.891	0.887	0.879	0.00689887	1.083	1.131	1.149	0.0304348	1.266	0.00029956
P49768	Presenilin-1 OS=Homo sapiens GN=PSEN1	PSEN1	52.667	7.2513	6	2	3	1	0.856	0.876	0.924	0.0394739	1.167	1.103	1.085	0.0385366	1.263	0.00189916
P36404	ADP-ribosylation factor-like protein 2 OS=Homo sapiens GN=ARL2	ARL2	20.878	50.621	42.4	7	12	7	0.889	0.925	0.848	0.0434189	1.092	1.145	1.118	0.0236974	1.26	0.00102221
Q9Y2G3	Probable phospholipid-transporting ATPase IF OS=Homo sapiens GN=ATP11B	ATP11B	134.19	2.0442	1.5	2	2	1	0.802	1.056	0.807	0.16348	1.166	1.097	1.086	0.038844	1.257	0.059698
Q96QD9	UAP56-interacting factor OS=Homo sapiens GN=FYTTD1	FYTTD1	35.818	21.482	24.5	8	8	8	0.899	0.878	0.907	0.0167412	1.126	1.093	1.123	0.0163809	1.245	8.3611e-05
Q6ICB0	Desumoylating isopeptidase 1 OS=Homo sapiens GN=DESI1	DESI1	18.262	16.219	14.9	1	1	1	0.992	0.848	0.837	0.0969245	1.034	1.158	1.132	0.0590173	1.242	0.026175
Q9HAU4	E3 ubiquitin-protein ligase SMURF2 OS=Homo sapiens GN=SMURF2	SMURF2	86.195	12.566	2.8	2	5	1	0.98	0.797	0.9	0.10281	0.883	1.295	1.14	0.18815	1.239	0.179
P46087	Probable 28S rRNA (cytosine(4447)-C(5))-methyltransferase OS=Homo sapiens GN=NOP2	NOP2	89.301	264.39	35.6	27	50	27	0.899	0.883	0.903	0.0118246	1.1	1.108	1.111	0.00513972	1.236	3.4564e-06
O15162	Phospholipid scramblase 1 OS=Homo sapiens GN=PLSCR1	PLSCR1	35.049	21.087	12.6	3	4	3	0.94	0.839	0.904	0.0572373	1.051	1.057	1.209	0.0809824	1.236	0.02382
Q9NW13	RNA-binding protein 28 OS=Homo sapiens GN=RBM28	RBM28	85.737	171.69	28.5	21	30	21	0.89	0.885	0.915	0.017925	1.087	1.137	1.098	0.0237274	1.235	0.00029533
Q9BVC5	Ashwin OS=Homo sapiens GN=C2orf49	C2orf49	25.858	6.499	20.3	4	5	4	0.909	0.919	0.861	0.0345913	1.055	1.137	1.124	0.0398721	1.233	0.0025582
P78345	Ribonuclease P protein subunit p38 OS=Homo sapiens GN=RPP38	RPP38	31.834	7.1014	9.5	3	4	3	0.828	0.863	1.001	0.101933	1.114	1.127	1.076	0.0239689	1.232	0.0192811
Q01831	DNA repair protein complementing XP-C cells OS=Homo sapiens GN=XPC	XPC	105.95	55.992	13.2	11	11	11	0.909	0.93	0.861	0.0392994	1.125	1.076	1.125	0.0255173	1.232	0.00133832
P58340	Myeloid leukemia factor 1 OS=Homo sapiens GN=MLF1	MLF1	30.627	7.2975	11.9	3	3	3	0.887	0.833	0.973	0.078656	1.096	1.026	1.188	0.0736392	1.229	0.029676
P62805	Histone H4 OS=Homo sapiens GN=HIST1H4A	HIST1H4A	11.367	127.65	62.1	13	122	13	0.897	0.896	0.891	0.00359301	1.098	1.11	1.084	0.0118586	1.227	1.63165e-05
P62424	60S ribosomal protein L7a OS=Homo sapiens GN=RPL7A	RPL7A	29.995	258.24	50	19	63	19	0.908	0.896	0.908	0.00766394	1.101	1.107	1.105	0.00276642	1.222	6.7811e-07
P83731	60S ribosomal protein L24 OS=Homo sapiens GN=RPL24	RPL24	17.779	50.03	51.6	12	37	12	0.911	0.883	0.907	0.0168202	1.101	1.108	1.085	0.0107375	1.22	5.9012e-05
Q8N9V3	WD repeat, SAM and U-box domain-containing protein 1 OS=Homo sapiens GN=WDSUB1	WDSUB1	52.817	2.5455	5.3	3	3	3	0.883	0.907	0.918	0.0198278	1.119	1.107	1.075	0.020671	1.219	0.00029618
Q9H7B2	Ribosome production factor 2 homolog OS=Homo sapiens GN=RPF2	RPF2	35.582	58.938	28.4	7	8	7	0.909	0.897	0.884	0.0139442	1.101	1.079	1.092	0.010141	1.216	3.7978e-05
Q96N46	Tetratricopeptide repeat protein 14 OS=Homo sapiens GN=TTC14	TTC14	88.318	3.4275	5.1	3	3	3	0.903	0.921	0.893	0.0156671	1.187	1.132	0.981	0.0969664	1.215	0.088797
Q5SSJ5	Heterochromatin protein 1-binding protein 3 OS=Homo sapiens GN=HP1BP3	HP1BP3	61.206	50.462	26.4	16	29	16	0.909	0.902	0.909	0.00445748	1.095	1.117	1.094	0.0117967	1.215	1.77805e-05
P42766	60S ribosomal protein L35 OS=Homo sapiens GN=RPL35	RPL35	14.551	37.576	40.7	7	20	7	0.907	0.891	0.933	0.0232854	1.099	1.129	1.086	0.0199635	1.213	0.00038382
Q7Z3B3	KAT8 regulatory NSL complex subunit 1 OS=Homo sapiens GN=KANSL1	KANSL1	121.02	10.346	2.2	1	1	1	0.846	0.988	0.891	0.079893	1.283	1.008	1.005	0.145307	1.21	0.133299
P05204	Non-histone chromosomal protein HMG-17 OS=Homo sapiens GN=HMGN2	HMGN2	9.3926	17.678	38.9	5	18	1	0.923	0.894	0.904	0.0162414	1.095	1.116	1.076	0.0182613	1.208	0.000196512
P11387	DNA topoisomerase 1 OS=Homo sapiens GN=TOP1	TOP1	90.725	151.86	37.8	30	63	25	0.92	0.904	0.909	0.00898502	1.103	1.107	1.085	0.0106697	1.206	2.1156e-05
Q8N5L8	Ribonuclease P protein subunit p25-like protein OS=Homo sapiens GN=RPP25L	RPP25L	17.631	6.4081	11.7	3	4	3	0.877	0.923	0.926	0.0302257	1.169	1.03	1.086	0.0638682	1.205	0.0126957
Q9P1Y6	PHD and RING finger domain-containing protein 1 OS=Homo sapiens GN=PHRF1	PHRF1	178.66	21.759	4.7	6	8	5	0.964	0.805	0.964	0.100767	1.202	1.135	0.948	0.120219	1.202	0.118017
Q13107	Ubiquitin carboxyl-terminal hydrolase 4 OS=Homo sapiens GN=USP4	USP4	108.56	49.098	14.4	11	13	9	0.795	1.017	0.915	0.122246	0.981	1.151	1.142	0.0876518	1.201	0.097557
Q13503	Mediator of RNA polymerase II transcription subunit 21 OS=Homo sapiens GN=MED21	MED21	15.564	22.738	13.9	1	1	1	0.957	0.964	0.815	0.0921901	1.182	0.96	1.132	0.106707	1.197	0.096616
Q9NS56	E3 ubiquitin-protein ligase Topors OS=Homo sapiens GN=TOPORS	TOPORS	119.2	5.3774	1.2	1	1	1	0.859	0.997	0.875	0.0829154	0.977	1.069	1.221	0.113153	1.196	0.098919
P42224	Signal transducer and activator of transcription 1-alpha/beta OS=Homo sapiens GN=STAT1	STAT1	87.334	167.5	39.9	24	34	24	0.895	0.918	0.944	0.0266761	1.113	1.085	1.097	0.0127899	1.195	0.00038454
P23511	Nuclear transcription factor Y subunit alpha OS=Homo sapiens GN=NFYA	NFYA	36.876	1.9432	5.5	1	1	1	0.929	0.929	0.878	0.032286	1.14	0.897	1.229	0.157853	1.194	0.154105
Q9Y4U1	Methylmalonic aciduria and homocystinuria type C protein OS=Homo sapiens GN=MMACHC	MMACHC	31.728	1.6678	3.2	1	3	1	0.944	0.881	0.916	0.0345473	1.098	1.161	1.011	0.0691003	1.193	0.020122
Q9UK33	Zinc finger protein 580 OS=Homo sapiens GN=ZNF580	ZNF580	18.756	2.4885	10.5	1	1	1	1.035	0.899	0.807	0.125544	1.117	1.126	1.027	0.0502246	1.193	0.074118
Q8IVP5	FUN14 domain-containing protein 1 OS=Homo sapiens GN=FUNDC1	FUNDC1	17.177	6.2814	11	1	1	1	0.818	0.913	1.012	0.106096	1.19	1.009	1.072	0.0842698	1.192	0.084643
Q9P0L2	Serine/threonine-protein kinase MARK1 OS=Homo sapiens GN=MARK1	MARK1	89.002	9.2119	11.9	8	13	2	0.848	0.959	0.932	0.063404	1.017	1.099	1.148	0.0608356	1.192	0.026122
Q08431	Lactadherin OS=Homo sapiens GN=MFGE8	MFGE8	43.122	17.562	14.7	5	6	5	0.95	0.991	0.799	0.11071	1.079	1.08	1.108	0.0151167	1.192	0.041143
P61254	60S ribosomal protein L26 OS=Homo sapiens GN=RPL26	RPL26	17.258	22.921	42.1	10	29	3	0.931	0.926	0.901	0.0174831	1.07	1.092	1.123	0.0243169	1.191	0.00061592
Q9BZE4	Nucleolar GTP-binding protein 1 OS=Homo sapiens GN=GTPBP4	GTPBP4	73.964	165.49	45.9	28	44	28	0.895	0.91	0.921	0.014363	1.086	1.068	1.091	0.0111835	1.19	7.6455e-05
P02787	Serotransferrin OS=Homo sapiens GN=TF	TF	77.063	18.304	15.9	8	11	7	0.941	0.894	0.922	0.0257271	1.135	1.06	1.079	0.0357283	1.188	0.0028178
Q9UDY8	Mucosa-associated lymphoid tissue lymphoma translocation protein 1 OS=Homo sapiens GN=MALT1	MALT1	92.271	1.6159	1.5	1	1	1	0.893	0.901	0.953	0.0355786	1.108	0.968	1.181	0.099701	1.186	0.059741
Q15572	TATA box-binding protein-associated factor RNA polymerase I subunit C OS=Homo sapiens GN=TAF1C	TAF1C	95.212	5.1986	2.5	2	2	2	0.94	0.912	0.9	0.0223762	1.23	0.945	1.087	0.131055	1.185	0.177485
Q9UIG0	Tyrosine-protein kinase BAZ1B OS=Homo sapiens GN=BAZ1B	BAZ1B	170.9	235	29.5	42	55	42	0.896	0.946	0.907	0.0286732	1.092	1.092	1.074	0.00956934	1.185	0.0004813
P30046	D-dopachrome decarboxylase OS=Homo sapiens GN=DDT	DDT	12.712	79.937	53.4	8	26	8	0.91	0.895	0.927	0.017581	1.055	1.087	1.095	0.0196163	1.185	0.00039505
Q8N8L6	ADP-ribosylation factor-like protein 10 OS=Homo sapiens GN=ARL10	ARL10	27.459	11.302	12.3	3	4	3	0.953	0.888	0.91	0.0360529	1.102	1.088	1.068	0.0157348	1.184	0.00141603
Q12894	Interferon-related developmental regulator 2 OS=Homo sapiens GN=IFRD2	IFRD2	54.813	4.6255	4	2	2	2	0.902	0.963	0.89	0.0426262	1.169	1.065	1.026	0.0680256	1.183	0.025221
Q02487	Desmocollin-2 OS=Homo sapiens GN=DSC2	DSC2	99.961	16.297	4.6	3	6	3	0.952	0.877	0.904	0.041698	1.045	1.115	1.071	0.0328539	1.182	0.0051979
Q9BXS6	Nucleolar and spindle-associated protein 1 OS=Homo sapiens GN=NUSAP1	NUSAP1	49.451	33.41	17	7	9	7	0.901	0.949	0.901	0.0302212	1.125	1.054	1.068	0.0347468	1.18	0.0035843
Q92636	Protein FAN OS=Homo sapiens GN=NSMAF	NSMAF	104.37	3.6615	3.3	2	2	2	0.858	0.931	0.974	0.0636732	1.21	1.056	0.989	0.104441	1.178	0.089982
P42696	RNA-binding protein 34 OS=Homo sapiens GN=RBM34	RBM34	48.564	40.465	26.5	12	15	12	0.903	0.926	0.945	0.0227452	1.091	1.078	1.092	0.00718514	1.176	0.00023661
Q8WW59	SPRY domain-containing protein 4 OS=Homo sapiens GN=SPRYD4	SPRYD4	23.128	27.01	22.7	4	6	4	0.889	0.956	0.919	0.0364264	1.085	1.166	0.996	0.078563	1.175	0.038005
P27448	MAP/microtubule affinity-regulating kinase 3 OS=Homo sapiens GN=MARK3	MARK3	84.488	45.364	17.3	11	17	5	0.936	0.935	0.9	0.0221964	1.073	1.11	1.072	0.0199598	1.175	0.00072127
P49207	60S ribosomal protein L34 OS=Homo sapiens GN=RPL34	RPL34	13.293	13.928	35.9	5	30	5	0.915	0.93	0.911	0.0109035	1.073	1.066	1.096	0.0145549	1.174	0.000119818
Q16560	U11/U12 small nuclear ribonucleoprotein 35 kDa protein OS=Homo sapiens GN=SNRNP35	SNRNP35	29.45	11.686	5.7	1	1	1	0.899	0.896	0.971	0.046054	1.202	0.916	1.127	0.137095	1.173	0.147459
Q9BSI4	TERF1-interacting nuclear factor 2 OS=Homo sapiens GN=TINF2	TINF2	50.023	3.3673	2.4	1	2	1	1.043	0.853	0.866	0.115289	1.053	0.99	1.196	0.0977684	1.173	0.139643
P62987	Ubiquitin-60S ribosomal protein L40 OS=Homo sapiens GN=UBA52	UBA52	14.728	6.7951	53.9	8	81	1	0.915	0.899	0.963	0.0359813	1.081	1.09	1.083	0.00435693	1.172	0.0145977
Q9NR30	Nucleolar RNA helicase 2 OS=Homo sapiens GN=DDX21	DDX21	87.343	323.31	40	33	83	32	0.923	0.917	0.921	0.0033195	1.065	1.086	1.086	0.0112367	1.172	2.2679e-05
Q6ZVH7	Espin-like protein OS=Homo sapiens GN=ESPNL	ESPNL	108.13	4.7458	2.7	3	4	3	0.945	0.904	0.922	0.0222491	1.144	1.083	1.015	0.0597147	1.17	0.0159236
Q13480	GRB2-associated-binding protein 1 OS=Homo sapiens GN=GAB1	GAB1	76.615	4.3009	5	3	3	3	0.967	0.901	0.902	0.04096	1.125	1.038	1.076	0.0403974	1.169	0.0093772
Q96HP4	Oxidoreductase NAD-binding domain-containing protein 1 OS=Homo sapiens GN=OXNAD1	OXNAD1	34.854	12.699	10.9	4	5	4	0.982	0.863	0.923	0.0644878	1.033	1.127	1.077	0.0435884	1.169	0.023376
Q9BQ24	Zinc finger FYVE domain-containing protein 21 OS=Homo sapiens GN=ZFYVE21	ZFYVE21	26.505	1.8246	8.5	1	1	1	0.895	0.963	0.916	0.0376553	1.088	1.103	1.045	0.0279098	1.167	0.0044043
Q9H0R1	AP-5 complex subunit mu-1 OS=Homo sapiens GN=AP5M1	AP5M1	54.766	2.9539	3.9	2	2	2	0.901	0.876	0.995	0.0679064	1.094	1.05	1.092	0.0230342	1.167	0.0165422
O15213	WD repeat-containing protein 46 OS=Homo sapiens GN=WDR46	WDR46	68.07	91.552	22.6	13	20	13	0.906	0.914	0.944	0.0217438	1.069	1.088	1.065	0.0114415	1.166	0.00035773
Q9Y2S2	Lambda-crystallin homolog OS=Homo sapiens GN=CRYL1	CRYL1	35.419	2.4588	6.6	2	2	2	0.951	0.841	0.988	0.0825122	1.226	1.018	0.993	0.118552	1.164	0.151359
Q7KZI7	Serine/threonine-protein kinase MARK2 OS=Homo sapiens GN=MARK2	MARK2	87.91	110.86	21.2	15	20	11	0.922	0.95	0.891	0.0320442	1.075	1.061	1.078	0.00846961	1.163	0.00108137
Q3ZCW2	Galectin-related protein OS=Homo sapiens GN=LGALSL	LGALSL	18.986	24.26	33.1	5	6	5	0.966	0.926	0.887	0.0426424	1.138	0.993	1.099	0.0696925	1.162	0.037265
Q8N3Y1	F-box/WD repeat-containing protein 8 OS=Homo sapiens GN=FBXW8	FBXW8	67.393	4.6295	6.9	2	2	2	0.909	0.979	0.897	0.0477059	1.131	1.047	1.049	0.0445589	1.159	0.0173837
Q7Z7F7	39S ribosomal protein L55, mitochondrial OS=Homo sapiens GN=MRPL55	MRPL55	15.128	14.119	12.5	1	3	1	0.947	0.847	0.992	0.079919	1.107	1.13	0.989	0.0703467	1.158	0.074585
O60890	Oligophrenin-1 OS=Homo sapiens GN=OPHN1	OPHN1	91.64	1.7831	1.2	1	1	1	0.842	0.956	0.989	0.0830245	1.067	1.168	0.989	0.0835105	1.157	0.099976
Q96AB3	Isochorismatase domain-containing protein 2 OS=Homo sapiens GN=ISOC2	ISOC2	22.337	10.549	7.8	1	4	1	0.929	0.924	0.949	0.0141636	1.071	1.135	1.037	0.0460309	1.157	0.0077843
P50579	Methionine aminopeptidase 2 OS=Homo sapiens GN=METAP2	METAP2	52.891	105.76	22.6	9	15	9	0.945	0.919	0.902	0.0234885	1.03	1.08	1.089	0.0298084	1.157	0.0028952
Q8N3Z6	Zinc finger CCHC domain-containing protein 7 OS=Homo sapiens GN=ZCCHC7	ZCCHC7	63.052	8.3034	2	1	3	1	1.073	0.871	0.843	0.135082	1.095	1.124	1.004	0.0582804	1.156	0.147104
Q9NRR4	Ribonuclease 3 OS=Homo sapiens GN=DROSHA	DROSHA	159.31	5.6456	0.8	1	1	1	0.997	0.884	0.911	0.0634076	1.228	0.981	1.016	0.124328	1.155	0.162236
P62249	40S ribosomal protein S16 OS=Homo sapiens GN=RPS16	RPS16	16.445	76.739	71.2	14	33	14	0.919	0.933	0.935	0.00938407	1.049	1.074	1.095	0.0214689	1.155	0.0005398
Q6P5R6	60S ribosomal protein L22-like 1 OS=Homo sapiens GN=RPL22L1	RPL22L1	14.606	24.149	19.7	2	6	2	0.935	0.924	0.918	0.00931402	1.074	1.083	1.047	0.0175421	1.154	0.00028032
Q96C57	Uncharacterized protein C12orf43 OS=Homo sapiens GN=C12orf43	C12orf43	28.17	51.063	19.1	3	4	3	0.87	0.979	0.943	0.0596742	1.086	1.038	1.092	0.0276094	1.152	0.017696
P06307	Cholecystokinin OS=Homo sapiens GN=CCK	CCK	12.669	2.8143	7.8	1	1	1	0.695	1.047	1.064	0.22271	1.475	0.841	0.914	0.322191	1.151	0.57784
Q8NFP7	Diphosphoinositol polyphosphate phosphohydrolase 3-alpha OS=Homo sapiens GN=NUDT10	NUDT10	18.5	21.229	50	8	10	4	0.891	1.007	0.899	0.0694889	1.169	1.033	1.017	0.0778401	1.151	0.082485
Q9NWX6	Probable tRNA(His) guanylyltransferase OS=Homo sapiens GN=THG1L	THG1L	34.83	24.947	12.8	3	3	3	0.864	1.009	0.924	0.0781462	1.157	1.012	1.047	0.0705818	1.15	0.082661
Q8IWQ3	Serine/threonine-protein kinase BRSK2 OS=Homo sapiens GN=BRSK2	BRSK2	81.632	30.072	3.3	2	4	2	0.917	0.921	0.931	0.00781268	1.108	0.988	1.087	0.0604014	1.15	0.065702
Q9Y3Y2	Chromatin target of PRMT1 protein OS=Homo sapiens GN=CHTOP	CHTOP	26.396	80.29	29.8	5	19	5	0.928	0.924	0.929	0.0028541	1.054	1.066	1.079	0.0117255	1.15	4.316e-05
Q9GZR7	ATP-dependent RNA helicase DDX24 OS=Homo sapiens GN=DDX24	DDX24	96.331	130.09	27.6	19	27	19	0.954	0.946	0.91	0.0250226	1.08	1.104	1.047	0.0265721	1.15	0.0027779
Q8TAE6	Protein phosphatase 1 regulatory subunit 14C OS=Homo sapiens GN=PPP1R14C	PPP1R14C	17.843	69.472	23	2	2	2	1.046	0.899	0.847	0.110899	1.018	1.033	1.157	0.0713446	1.149	0.134622
Q14241	Transcription elongation factor B polypeptide 3 OS=Homo sapiens GN=TCEB3	TCEB3	89.908	37.958	15.4	13	19	13	0.905	0.947	0.93	0.0227821	1.067	1.038	1.089	0.0240262	1.148	0.0020018
P46781	40S ribosomal protein S9 OS=Homo sapiens GN=RPS9	RPS9	22.591	47.984	57.7	15	41	15	0.929	0.935	0.928	0.00406799	1.05	1.083	1.073	0.0158341	1.148	0.00016025
Q702N8	Xin actin-binding repeat-containing protein 1 OS=Homo sapiens GN=XIRP1	XIRP1	198.56	1.4883	0.9	2	2	2	0.906	0.905	0.992	0.0534534	1.179	1.056	0.979	0.094161	1.147	0.102718
P51825	AF4/FMR2 family member 1 OS=Homo sapiens GN=AFF1	AFF1	131.42	1.8917	0.8	1	1	1	0.917	0.909	0.973	0.0373753	1.077	1.083	1.049	0.0169656	1.146	0.0038359
P40121	Macrophage-capping protein OS=Homo sapiens GN=CAPG	CAPG	38.498	14.538	11.8	4	4	4	0.899	0.914	0.986	0.0498479	1.053	1.076	1.078	0.0129957	1.146	0.0083206
O43639	Cytoplasmic protein NCK2 OS=Homo sapiens GN=NCK2	NCK2	42.915	5.3779	8.2	3	5	2	0.841	0.99	0.971	0.0868294	1.067	1.082	1.058	0.0113418	1.145	0.104122
Q71DI3	Histone H3.2 OS=Homo sapiens GN=HIST2H3A	HIST2H3A	15.388	23.89	27.2	7	26	2	0.954	0.911	0.929	0.0231869	1.063	1.078	1.057	0.010147	1.145	0.00064155
Q9UNX3	60S ribosomal protein L26-like 1 OS=Homo sapiens GN=RPL26L1	RPL26L1	17.256	4.7433	40.7	9	27	2	0.977	0.928	0.868	0.0590614	1.067	1.074	1.034	0.0201845	1.145	0.0166951
Q99735	Microsomal glutathione S-transferase 2 OS=Homo sapiens GN=MGST2	MGST2	16.62	17.647	9.5	1	3	1	0.958	0.929	0.925	0.0192133	1.1	1.086	1.031	0.0340134	1.144	0.0045402
Q99575	Ribonucleases P/MRP protein subunit POP1 OS=Homo sapiens GN=POP1	POP1	114.71	109.14	18.3	15	21	15	0.938	0.921	0.934	0.00954693	1.076	1.03	1.09	0.029465	1.144	0.0020419
P83881	60S ribosomal protein L36a OS=Homo sapiens GN=RPL36A	RPL36A	12.441	15.997	33	6	19	2	0.955	0.938	0.904	0.0278526	1.049	1.065	1.086	0.0173965	1.144	0.00188102
Q9UGJ1	Gamma-tubulin complex component 4 OS=Homo sapiens GN=TUBGCP4	TUBGCP4	76.088	59.681	16.9	8	10	8	0.898	0.911	0.994	0.0557403	1.023	1.137	1.043	0.0570135	1.143	0.044884
O15066	Kinesin-like protein KIF3B OS=Homo sapiens GN=KIF3B	KIF3B	85.124	10.178	6.3	4	4	4	0.902	0.931	0.967	0.0348887	1.02	1.024	1.156	0.0725539	1.143	0.051343
P62280	40S ribosomal protein S11 OS=Homo sapiens GN=RPS11	RPS11	18.431	110.92	54.4	12	36	12	0.947	0.932	0.925	0.0120255	1.066	1.077	1.061	0.00766419	1.143	7.8487e-05
O94991	SLIT and NTRK-like protein 5 OS=Homo sapiens GN=SLITRK5	SLITRK5	107.48	18.02	4.4	4	4	4	0.912	0.965	0.926	0.0293954	1.052	1.021	1.129	0.0521006	1.142	0.020579
Q00613	Heat shock factor protein 1 OS=Homo sapiens GN=HSF1	HSF1	57.26	36.484	11.3	4	4	4	0.777	0.996	1.035	0.148581	1.148	0.954	1.101	0.0947903	1.141	0.25552
Q14643	Inositol 1,4,5-trisphosphate receptor type 1 OS=Homo sapiens GN=ITPR1	ITPR1	313.93	3.4751	2.7	7	8	2	0.934	0.975	0.895	0.0428005	1.094	0.967	1.139	0.0836234	1.141	0.079484
Q14145	Kelch-like ECH-associated protein 1 OS=Homo sapiens GN=KEAP1	KEAP1	69.666	6.8427	7.5	4	4	4	0.921	0.975	0.909	0.0376008	1.056	1.027	1.117	0.0430672	1.141	0.0169234
Q92522	Histone H1x OS=Homo sapiens GN=H1FX	H1FX	22.487	70.045	37.6	10	24	10	0.943	0.949	0.915	0.0193953	1.075	1.047	1.08	0.0166637	1.141	0.00085646
Q8NGC4	Olfactory receptor 10G3 OS=Homo sapiens GN=OR10G3	OR10G3	35.054	-2	3.2	1	1	1	0.721	0.983	1.118	0.21459	1.476	0.914	0.827	0.328519	1.14	0.6043
A6NJ78	Probable methyltransferase-like protein 15 OS=Homo sapiens GN=METTL15	METTL15	46.121	7.9098	6.4	2	2	2	0.916	0.964	0.929	0.0265141	1.211	0.876	1.115	0.161629	1.14	0.32272
Q07020	60S ribosomal protein L18 OS=Homo sapiens GN=RPL18	RPL18	21.634	89.618	41	8	35	8	0.912	0.951	0.923	0.0216526	1.07	1.065	1.041	0.0146436	1.14	0.00089651
Q6P1L5	Protein FAM117B OS=Homo sapiens GN=FAM117B	FAM117B	61.967	26.978	6.1	3	5	3	0.95	0.955	0.903	0.0306495	1.089	1.047	1.065	0.0197482	1.14	0.0031033
O14772	Fucose-1-phosphate guanylyltransferase OS=Homo sapiens GN=FPGT	FPGT	66.598	4.0455	4.9	2	2	2	0.933	0.967	0.908	0.0316391	1.073	1.076	1.05	0.0133395	1.139	0.0023449
Q96T21	Selenocysteine insertion sequence-binding protein 2 OS=Homo sapiens GN=SECISBP2	SECISBP2	95.461	75.823	7	4	4	4	0.814	1.05	0.945	0.126278	1.062	1.052	1.084	0.0153571	1.138	0.20062
Q9BRT2	Ubiquinol-cytochrome-c reductase complex assembly factor 2 OS=Homo sapiens GN=UQCC2	UQCC2	14.875	73.52	23	3	4	3	0.953	0.974	0.886	0.0490154	1.077	1.054	1.065	0.0107981	1.136	0.0095389
Q9UNZ5	Leydig cell tumor 10 kDa protein homolog OS=Homo sapiens GN=C19orf53	C19orf53	10.576	7.2136	25.3	5	9	5	0.929	0.937	0.949	0.010728	1.025	1.035	1.139	0.0592024	1.136	0.074025
Q99627	COP9 signalosome complex subunit 8 OS=Homo sapiens GN=COPS8	COPS8	23.225	69.901	28.7	4	7	4	0.904	0.913	0.988	0.0493256	1.077	1.049	1.057	0.013593	1.135	0.010684
Q9NWB7	Intraflagellar transport protein 57 homolog OS=Homo sapiens GN=IFT57	IFT57	49.108	7.9216	6.5	3	4	3	0.923	1.053	0.839	0.114907	1.085	1.078	1.033	0.0264888	1.135	0.119663
Q9UJV3	Probable E3 ubiquitin-protein ligase MID2 OS=Homo sapiens GN=MID2	MID2	83.209	18.257	9.4	7	11	3	0.944	0.988	0.881	0.0573556	1.053	1.017	1.122	0.0501478	1.135	0.044639
Q96HQ2	CDKN2AIP N-terminal-like protein OS=Homo sapiens GN=CDKN2AIPNL	CDKN2AIPNL	13.196	19.123	39.7	3	4	3	0.801	0.953	1.058	0.137853	1.078	0.907	1.205	0.140634	1.134	0.33144
Q9H8H2	Probable ATP-dependent RNA helicase DDX31 OS=Homo sapiens GN=DDX31	DDX31	94.086	12.941	8.6	8	10	8	0.918	0.911	0.983	0.0423575	1.064	1.049	1.076	0.012726	1.134	0.0065622
Q9UJ68	Mitochondrial peptide methionine sulfoxide reductase OS=Homo sapiens GN=MSRA	MSRA	26.132	3.5983	7.2	2	3	2	0.944	0.86	1.011	0.0806316	1.091	0.996	1.103	0.0551288	1.133	0.086481
P62917	60S ribosomal protein L8 OS=Homo sapiens GN=RPL8	RPL8	28.024	206.44	60.7	15	47	15	0.951	0.941	0.914	0.0204631	1.062	1.05	1.067	0.00824495	1.133	0.00051677
Q8N5C6	S1 RNA-binding domain-containing protein 1 OS=Homo sapiens GN=SRBD1	SRBD1	111.77	62.792	15	14	18	14	0.928	0.95	0.933	0.012308	1.023	1.091	1.067	0.0325244	1.132	0.0041974
P46013	Proliferation marker protein Ki-67 OS=Homo sapiens GN=MKI67	MKI67	358.69	323.31	27.8	65	83	65	0.944	0.919	0.946	0.0160673	1.069	1.06	1.047	0.0104475	1.131	0.00034193
P19525	Interferon-induced, double-stranded RNA-activated protein kinase OS=Homo sapiens GN=EIF2AK2	EIF2AK2	62.094	92.565	27.4	15	28	15	0.946	0.926	0.936	0.0106838	1.06	1.069	1.048	0.00994868	1.131	0.000122876
Q99470	Stromal cell-derived factor 2 OS=Homo sapiens GN=SDF2	SDF2	23.026	12.519	17.1	4	6	4	0.907	0.951	0.975	0.0365196	1.048	1.039	1.113	0.0378538	1.13	0.0162604
Q9NWT8	Aurora kinase A-interacting protein OS=Homo sapiens GN=AURKAIP1	AURKAIP1	22.354	4.5141	5	1	4	1	0.902	0.973	0.957	0.0394517	1.041	1.055	1.097	0.0273818	1.127	0.0116222
P62906	60S ribosomal protein L10a OS=Homo sapiens GN=RPL10A	RPL10A	24.831	152.48	55.3	15	48	15	0.936	0.949	0.942	0.00690457	1.051	1.079	1.055	0.0142641	1.127	0.00023634
O60232	Sjoegren syndrome/scleroderma autoantigen 1 OS=Homo sapiens GN=SSSCA1	SSSCA1	21.474	116.71	66.8	9	19	9	0.943	0.937	0.922	0.011581	1.028	1.048	1.081	0.0254334	1.127	0.0020793
Q9P003	Protein cornichon homolog 4 OS=Homo sapiens GN=CNIH4	CNIH4	16.093	22.576	14.4	1	4	1	0.769	1.031	1.028	0.159555	1.109	1.032	1.043	0.0392387	1.126	0.25822
Q86WR7	Proline and serine-rich protein 2 OS=Homo sapiens GN=PROSER2	PROSER2	45.801	18.231	5.7	2	2	2	0.948	0.926	0.956	0.0164681	1.113	1.067	1.003	0.0520687	1.125	0.023765
P51808	Dynein light chain Tctex-type 3 OS=Homo sapiens GN=DYNLT3	DYNLT3	13.062	7.8551	14.7	1	1	1	0.955	0.855	1.009	0.0831536	0.909	1.019	1.243	0.161033	1.125	0.3389
P15735	Phosphorylase b kinase gamma catalytic chain, liver/testis isoform OS=Homo sapiens GN=PHKG2	PHKG2	46.442	17.101	15.5	5	6	5	0.933	0.961	0.935	0.0165647	1.088	1.075	1.018	0.0351149	1.124	0.0073185
P35251	Replication factor C subunit 1 OS=Homo sapiens GN=RFC1	RFC1	128.25	88.579	13.3	13	20	13	0.913	0.928	0.947	0.0183348	1.031	1.034	1.07	0.020768	1.124	0.00191539
P14174	Macrophage migration inhibitory factor OS=Homo sapiens GN=MIF	MIF	12.476	34.616	60	5	11	5	0.932	0.964	0.926	0.0217173	1.047	1.064	1.06	0.00840889	1.124	0.00082402
Q8TEH3	DENN domain-containing protein 1A OS=Homo sapiens GN=DENND1A	DENND1A	110.58	11.121	2.4	2	3	2	0.967	0.871	0.992	0.0677147	1.086	1.069	1.025	0.0296983	1.124	0.046982
P53671	LIM domain kinase 2 OS=Homo sapiens GN=LIMK2	LIMK2	72.231	12.276	6.4	3	4	3	0.856	0.915	1.009	0.0832709	1.032	1.087	1.002	0.0414371	1.123	0.089876
P31323	cAMP-dependent protein kinase type II-beta regulatory subunit OS=Homo sapiens GN=PRKAR2B	PRKAR2B	46.302	21.093	16	6	11	4	0.944	0.964	0.925	0.0206518	1.13	0.948	1.103	0.0926272	1.123	0.115259
Q96FX7	tRNA (adenine(58)-N(1))-methyltransferase catalytic subunit TRMT61A OS=Homo sapiens GN=TRMT61A	TRMT61A	31.381	26.162	22.8	4	5	4	0.948	0.93	0.923	0.0138133	1.098	1.043	1.005	0.0445883	1.123	0.0147768
Q9UPZ3	Hermansky-Pudlak syndrome 5 protein OS=Homo sapiens GN=HPS5	HPS5	127.45	8.7661	3.5	4	4	4	0.992	0.88	0.956	0.0606557	1.004	1.113	1.059	0.0514806	1.123	0.063741
O60244	Mediator of RNA polymerase II transcription subunit 14 OS=Homo sapiens GN=MED14	MED14	160.6	18.756	4.8	5	7	5	0.96	0.991	0.882	0.0594742	1.147	0.94	1.091	0.101075	1.122	0.174818
Q9BWJ5	Splicing factor 3B subunit 5 OS=Homo sapiens GN=SF3B5	SF3B5	10.135	19.896	40.7	3	10	3	0.927	0.956	0.947	0.0157353	1.044	1.063	1.069	0.0123279	1.122	0.00053968
Q8IXU6	Solute carrier family 35 member F2 OS=Homo sapiens GN=SLC35F2	SLC35F2	41.211	24.794	9.6	2	3	2	0.83	1.037	0.976	0.112243	1.186	0.979	1.021	0.103033	1.121	0.26416
Q8N573	Oxidation resistance protein 1 OS=Homo sapiens GN=OXR1	OXR1	97.969	55.537	13.3	8	9	8	0.899	0.971	0.945	0.0388562	1.106	1.031	1.019	0.0448182	1.121	0.029842
Q92560	Ubiquitin carboxyl-terminal hydrolase BAP1 OS=Homo sapiens GN=BAP1	BAP1	80.361	12.512	4.3	3	4	3	1.045	0.831	0.952	0.113831	0.995	1.025	1.15	0.0778004	1.121	0.21788
P09874	Poly [ADP-ribose] polymerase 1 OS=Homo sapiens GN=PARP1	PARP1	113.08	323.31	51	59	234	59	0.95	0.94	0.938	0.00682012	1.046	1.065	1.055	0.00900605	1.12	7.5051e-05
Q5GLZ8	Probable E3 ubiquitin-protein ligase HERC4 OS=Homo sapiens GN=HERC4	HERC4	118.56	40.852	10.3	10	10	10	1.048	0.815	0.972	0.125739	1.104	1.037	1.033	0.0377007	1.12	0.193422
O76075	DNA fragmentation factor subunit beta OS=Homo sapiens GN=DFFB	DFFB	39.109	6.1589	12.7	3	3	3	1.005	0.94	0.878	0.0674877	0.751	1.19	1.22	0.249174	1.12	0.51
O95260	Arginyl-tRNA--protein transferase 1 OS=Homo sapiens GN=ATE1	ATE1	59.09	16.437	9.7	3	3	3	0.898	1.03	0.908	0.0777438	1.148	0.942	1.084	0.0996526	1.119	0.20352
P62875	DNA-directed RNA polymerases I, II, and III subunit RPABC5 OS=Homo sapiens GN=POLR2L	POLR2L	7.645	6.8348	29.9	2	7	2	0.954	0.934	0.935	0.011976	1.064	1.029	1.067	0.0200569	1.119	0.00124378
Q02543	60S ribosomal protein L18a OS=Homo sapiens GN=RPL18A	RPL18A	20.762	65.801	39.8	8	30	8	0.95	0.945	0.94	0.00529101	1.057	1.049	1.065	0.00756859	1.119	3.6518e-05
Q66K89	Transcription factor E4F1 OS=Homo sapiens GN=E4F1	E4F1	83.495	16.777	4	3	3	3	0.938	0.97	0.925	0.024524	1.042	1.014	1.114	0.0488216	1.119	0.026278
Q96EH3	Mitochondrial assembly of ribosomal large subunit protein 1 OS=Homo sapiens GN=MALSU1	MALSU1	26.17	5.2397	11.1	2	2	2	1.002	1.044	0.788	0.145335	0.998	1.084	1.088	0.0481194	1.119	0.25578
Q92562	Polyphosphoinositide phosphatase OS=Homo sapiens GN=FIG4	FIG4	103.63	6.0777	2.9	3	3	3	0.912	0.936	0.981	0.0371459	1.059	1.069	1.035	0.0165733	1.118	0.0078972
O75063	Glycosaminoglycan xylosylkinase OS=Homo sapiens GN=FAM20B	FAM20B	46.432	19.264	16.6	6	6	6	0.9	1.067	0.868	0.113079	1.005	1.045	1.119	0.0547544	1.118	0.1877
Q96DE0	U8 snoRNA-decapping enzyme OS=Homo sapiens GN=NUDT16	NUDT16	21.273	65.429	42.6	7	9	6	0.953	1.026	0.882	0.0755005	1.064	1.113	1.023	0.042243	1.118	0.082556
P11182	Lipoamide acyltransferase component of branched-chain alpha-keto acid dehydrogenase complex, mitochondrial OS=Homo sapiens GN=DBT	DBT	53.486	41.604	16.8	9	12	9	0.952	0.987	0.891	0.0515017	1.029	1.086	1.047	0.0276448	1.117	0.027697
Q9P1F3	Costars family protein ABRACL OS=Homo sapiens GN=ABRACL	ABRACL	9.0564	24.811	19.8	2	5	2	0.949	0.91	0.982	0.0380588	1.016	1.098	1.058	0.0387806	1.117	0.024882
Q6UW78	Ubiquinol-cytochrome-c reductase complex assembly factor 3 OS=Homo sapiens GN=UQCC3	UQCC3	10.081	36.032	32.3	2	2	2	1.067	0.804	0.967	0.140329	1.042	1.176	0.953	0.106201	1.117	0.33082
O75486	Transcription initiation protein SPT3 homolog OS=Homo sapiens GN=SUPT3H	SUPT3H	44.361	19.416	3	1	4	1	0.79	1.013	1.018	0.138479	0.92	0.981	1.246	0.165216	1.116	0.43426
Q8NF64	Zinc finger MIZ domain-containing protein 2 OS=Homo sapiens GN=ZMIZ2	ZMIZ2	96.536	5.3004	5.2	5	5	3	0.952	0.907	0.981	0.0393879	1.097	1.044	1.029	0.0338099	1.116	0.021024
P61970	Nuclear transport factor 2 OS=Homo sapiens GN=NUTF2	NUTF2	14.478	92.508	53.5	5	24	5	0.945	0.932	0.948	0.00903175	1.072	1.041	1.041	0.017024	1.116	0.00066095
Q9BZL6	Serine/threonine-protein kinase D2 OS=Homo sapiens GN=PRKD2	PRKD2	96.749	26.316	10.4	7	8	5	0.882	0.912	0.957	0.0411659	1.064	1.01	0.993	0.0362621	1.115	0.026098
Q9UI30	Multifunctional methyltransferase subunit TRM112-like protein OS=Homo sapiens GN=TRMT112	TRMT112	14.199	52.669	38.4	4	9	4	0.938	0.949	0.956	0.00957486	1.107	1.019	1.044	0.042915	1.115	0.0150644
Q8NFH4	Nucleoporin Nup37 OS=Homo sapiens GN=NUP37	NUP37	36.707	85.826	38.7	12	20	12	0.956	0.934	0.944	0.0116603	1.063	1.024	1.074	0.024936	1.115	0.002685
Q5JWR5	Protein dopey-1 OS=Homo sapiens GN=DOPEY1	DOPEY1	277.35	5.4313	2.2	4	4	4	1.093	0.869	0.879	0.13362	1.08	1.016	1.069	0.0324359	1.114	0.22674
P07741	Adenine phosphoribosyltransferase OS=Homo sapiens GN=APRT	APRT	19.608	94.695	53.9	7	20	7	0.966	0.922	0.947	0.0233525	1.062	1.068	1.025	0.0221439	1.113	0.0045155
Q969Q0	60S ribosomal protein L36a-like OS=Homo sapiens GN=RPL36AL	RPL36AL	12.469	1.6752	33	5	13	1	0.978	0.974	0.888	0.0537107	1.005	1.031	1.125	0.0599141	1.113	0.084198
Q8WY91	THAP domain-containing protein 4 OS=Homo sapiens GN=THAP4	THAP4	62.889	3.4513	2.8	2	2	2	0.928	1.061	0.853	0.111195	1.054	0.961	1.146	0.0877891	1.112	0.2592
Q8WUD1	Ras-related protein Rab-2B OS=Homo sapiens GN=RAB2B	RAB2B	24.214	4.5285	34.3	7	20	1	0.989	0.892	0.964	0.0531058	1.085	1.043	1.035	0.0254736	1.112	0.032381
Q96E17	Ras-related protein Rab-3C OS=Homo sapiens GN=RAB3C	RAB3C	25.952	12.501	21.1	4	4	3	0.943	0.925	0.986	0.0329455	1.274	0.981	0.915	0.18084	1.111	0.39946
Q7Z2X7	P antigen family member 2 OS=Homo sapiens GN=PAGE2	PAGE2	12.09	-2	9.9	1	1	1	0.855	1.04	0.952	0.0975095	1.079	0.961	1.119	0.0780116	1.11	0.21916
O14763	Tumor necrosis factor receptor superfamily member 10B OS=Homo sapiens GN=TNFRSF10B	TNFRSF10B	47.878	7.4897	6.1	2	2	2	0.923	0.932	0.993	0.0401158	1.065	1.061	1.034	0.0160084	1.11	0.0123992
P46779	60S ribosomal protein L28 OS=Homo sapiens GN=RPL28	RPL28	15.747	61.561	58.4	11	43	11	0.943	0.956	0.944	0.00763367	1.046	1.056	1.055	0.00523367	1.11	3.8666e-05
P62753	40S ribosomal protein S6 OS=Homo sapiens GN=RPS6	RPS6	28.68	122.29	42.6	12	46	12	0.958	0.94	0.956	0.0103705	1.054	1.066	1.048	0.00867912	1.11	0.000178063
P46736	Lys-63-specific deubiquitinase BRCC36 OS=Homo sapiens GN=BRCC3	BRCC3	36.072	17.781	13	4	4	4	1.001	0.942	0.905	0.0510024	1.058	1.086	1.017	0.0329359	1.11	0.038643
O94819	Kelch repeat and BTB domain-containing protein 11 OS=Homo sapiens GN=KBTBD11	KBTBD11	65.719	16.245	4.8	2	2	2	0.959	0.964	0.919	0.0260356	0.976	1.002	1.177	0.103947	1.11	0.182139
P62166	Neuronal calcium sensor 1 OS=Homo sapiens GN=NCS1	NCS1	21.878	6.4312	14.2	2	2	2	0.896	0.981	0.973	0.0494064	1.09	1.032	1.038	0.0302807	1.109	0.034382
Q9H3H5	UDP-N-acetylglucosamine--dolichyl-phosphate N-acetylglucosaminephosphotransferase OS=Homo sapiens GN=DPAGT1	DPAGT1	46.089	1.6876	2	1	2	1	0.878	0.963	1.007	0.0690768	1.055	1.046	1.058	0.00593067	1.109	0.11236
Q5TAQ9	DDB1- and CUL4-associated factor 8 OS=Homo sapiens GN=DCAF8	DCAF8	66.851	26.468	10.4	5	7	5	0.907	0.94	0.98	0.038793	1.052	1.051	1.033	0.010229	1.109	0.0094199
Q6P1X6	UPF0598 protein C8orf82 OS=Homo sapiens GN=C8orf82	C8orf82	23.889	19.571	17.6	3	4	3	0.855	1.004	0.988	0.0861944	0.975	1.131	1.052	0.0740996	1.109	0.187345
Q96MX6	WD repeat-containing protein 92 OS=Homo sapiens GN=WDR92	WDR92	39.74	36.225	21.6	7	9	7	0.949	0.966	0.941	0.0134109	1.078	1.04	1.048	0.0189829	1.109	0.00166105
P49427	Ubiquitin-conjugating enzyme E2 R1 OS=Homo sapiens GN=CDC34	CDC34	26.736	17.697	17.4	4	4	3	0.929	0.965	0.954	0.0194327	1.049	1.072	1.038	0.0164761	1.109	0.0020847
Q9Y485	DmX-like protein 1 OS=Homo sapiens GN=DMXL1	DMXL1	337.83	18.017	2	5	6	4	0.96	0.908	0.98	0.0391499	1.063	1.005	1.09	0.041259	1.109	0.035156
P16083	Ribosyldihydronicotinamide dehydrogenase [quinone] OS=Homo sapiens GN=NQO2	NQO2	25.918	33.817	21.6	4	6	4	0.924	0.952	0.973	0.0258861	1.014	1.062	1.083	0.0335892	1.109	0.0142002
Q16537	Serine/threonine-protein phosphatase 2A 56 kDa regulatory subunit epsilon isoform OS=Homo sapiens GN=PPP2R5E	PPP2R5E	54.699	26.734	13.3	6	8	6	0.979	1.028	0.842	0.101517	1.067	1.114	0.978	0.0655958	1.109	0.20576
Q09328	Alpha-1,6-mannosylglycoprotein 6-beta-N-acetylglucosaminyltransferase A OS=Homo sapiens GN=MGAT5	MGAT5	84.542	15.311	3.8	3	4	3	0.877	0.995	0.954	0.0635969	1.092	1.05	0.989	0.0496243	1.108	0.090244
Q86YV9	Hermansky-Pudlak syndrome 6 protein OS=Homo sapiens GN=HPS6	HPS6	82.974	25.144	5.5	4	5	4	0.929	1.016	0.907	0.0606308	1.078	1.073	1.008	0.0370857	1.108	0.063584
P56524	Histone deacetylase 4 OS=Homo sapiens GN=HDAC4	HDAC4	119.04	3.3414	0.9	1	1	1	0.948	1.036	0.868	0.0883924	1.1	1.078	0.983	0.0590128	1.108	0.163084
O00567	Nucleolar protein 56 OS=Homo sapiens GN=NOP56	NOP56	66.049	261.59	54.5	23	58	23	0.95	0.927	0.962	0.0187944	1.051	1.053	1.041	0.00613269	1.108	0.00073556
Q9Y2X3	Nucleolar protein 58 OS=Homo sapiens GN=NOP58	NOP58	59.578	197.39	35.2	16	38	16	0.957	0.946	0.943	0.00776997	1.049	1.047	1.057	0.00503473	1.108	4.0249e-05
O00221	NF-kappa-B inhibitor epsilon OS=Homo sapiens GN=NFKBIE	NFKBIE	52.863	4.0713	3.8	2	3	2	0.857	1.003	0.991	0.0852874	1.04	1.122	0.995	0.0611898	1.107	0.163077
Q9BVQ7	Spermatogenesis-associated protein 5-like protein 1 OS=Homo sapiens GN=SPATA5L1	SPATA5L1	80.709	12.568	5.3	3	5	3	0.872	0.866	1.043	0.108418	0.982	1.028	1.069	0.0424072	1.107	0.191299
Q96T60	Bifunctional polynucleotide phosphatase/kinase OS=Homo sapiens GN=PNKP	PNKP	57.076	35.611	17.5	7	7	7	0.945	0.969	0.921	0.0253968	1.058	1.053	1.028	0.015361	1.107	0.0037033
Q8WWK9	Cytoskeleton-associated protein 2 OS=Homo sapiens GN=CKAP2	CKAP2	76.986	142.36	31.6	21	34	21	0.958	0.94	0.956	0.0103705	1.066	1.033	1.061	0.0168852	1.107	0.00096345
O76021	Ribosomal L1 domain-containing protein 1 OS=Homo sapiens GN=RSL1D1	RSL1D1	54.972	279.52	50.8	30	68	30	0.964	0.938	0.965	0.0160181	1.064	1.05	1.059	0.00670778	1.107	0.00047507
Q96BW5	Phosphotriesterase-related protein OS=Homo sapiens GN=PTER	PTER	39.017	12.192	10.9	4	4	4	0.949	0.977	0.924	0.0279096	1.03	1.045	1.08	0.0243975	1.107	0.0088216
P01034	Cystatin-C OS=Homo sapiens GN=CST3	CST3	15.799	3.8791	7.5	1	1	1	0.981	0.925	0.945	0.0298615	1.064	1.014	1.077	0.0316275	1.107	0.01594
Q9Y478	5'-AMP-activated protein kinase subunit beta-1 OS=Homo sapiens GN=PRKAB1	PRKAB1	30.382	3.9537	5.9	1	1	1	1.046	0.886	0.921	0.0884469	1.125	0.987	1.046	0.0657769	1.107	0.181336
P39880	Homeobox protein cut-like 1 OS=Homo sapiens GN=CUX1	CUX1	164.19	105.86	16.3	22	30	5	0.935	0.937	0.982	0.0279365	1.051	1.106	0.999	0.0508622	1.106	0.043315
P05412	Transcription factor AP-1 OS=Homo sapiens GN=JUN	JUN	35.675	41.435	13	3	4	3	0.946	0.925	0.982	0.0303124	1.051	1.101	1.003	0.0465959	1.106	0.037404
Q9HA92	Radical S-adenosyl methionine domain-containing protein 1, mitochondrial OS=Homo sapiens GN=RSAD1	RSAD1	48.713	30.51	7.5	4	5	4	0.976	1.011	0.864	0.0808007	1.009	1.059	1.084	0.0363466	1.106	0.112677
Q96P53	WD repeat and FYVE domain-containing protein 2 OS=Homo sapiens GN=WDFY2	WDFY2	45.154	3.1978	3.2	1	1	1	0.886	1.008	0.957	0.0644749	1.027	0.977	1.146	0.0826818	1.105	0.179579
Q14061	Cytochrome c oxidase copper chaperone OS=Homo sapiens GN=COX17	COX17	6.9151	74.679	84.1	6	22	6	0.946	0.914	0.975	0.0322881	1.002	1.072	1.059	0.0356529	1.105	0.023296
Q9UBG0	C-type mannose receptor 2 OS=Homo sapiens GN=MRC2	MRC2	166.67	12.727	4.1	4	4	4	0.927	0.965	0.962	0.0222074	1.055	1.015	1.081	0.0316533	1.104	0.0121239
P28676	Grancalcin OS=Homo sapiens GN=GCA	GCA	24.01	33.227	22.1	6	11	6	0.956	0.951	0.964	0.00685208	1.055	1.068	1.048	0.0096016	1.104	0.000138806
Q9Y324	rRNA-processing protein FCF1 homolog OS=Homo sapiens GN=FCF1	FCF1	23.369	18.715	18.2	3	5	3	0.957	1.001	0.895	0.055998	1.032	1.029	1.089	0.0321984	1.104	0.053078
P22492	Histone H1t OS=Homo sapiens GN=HIST1H1T	HIST1H1T	22.019	2.3305	15	4	23	1	0.93	0.98	0.943	0.0272789	0.951	1.135	1.064	0.0883766	1.104	0.149745
Q8IZD4	mRNA-decapping enzyme 1B OS=Homo sapiens GN=DCP1B	DCP1B	67.722	10.912	7.6	4	5	4	1.03	0.867	0.958	0.0858329	0.981	1.198	0.972	0.12183	1.104	0.32326
Q8WWB7	Glycosylated lysosomal membrane protein OS=Homo sapiens GN=GLMP	GLMP	43.864	14.751	7.1	2	4	2	0.986	0.943	0.923	0.0338627	0.868	1.291	0.991	0.207223	1.104	0.516
O14775	Guanine nucleotide-binding protein subunit beta-5 OS=Homo sapiens GN=GNB5	GNB5	43.566	2.3919	2.5	1	1	1	0.798	0.824	1.234	0.256896	1.042	1.085	1.023	0.0302522	1.103	0.5624
Q9UHN1	DNA polymerase subunit gamma-2, mitochondrial OS=Homo sapiens GN=POLG2	POLG2	54.91	4.7004	6	3	3	3	0.893	0.927	1.035	0.0779096	1.068	0.972	1.108	0.0666091	1.103	0.172219
Q16540	39S ribosomal protein L23, mitochondrial OS=Homo sapiens GN=MRPL23	MRPL23	17.781	23.303	34.6	5	7	5	0.912	1.034	0.916	0.0726529	1.067	1.05	1.04	0.0129716	1.103	0.073478
Q96DV4	39S ribosomal protein L38, mitochondrial OS=Homo sapiens GN=MRPL38	MRPL38	44.596	28.771	23.9	8	11	8	0.914	1.001	0.922	0.0508496	1.031	1.027	1.07	0.0227836	1.103	0.035101
Q9NX58	Cell growth-regulating nucleolar protein OS=Homo sapiens GN=LYAR	LYAR	43.614	124.65	34	16	30	16	0.958	0.96	0.956	0.00208768	1.048	1.073	1.05	0.0131433	1.103	0.0066367
O43809	Cleavage and polyadenylation specificity factor subunit 5 OS=Homo sapiens GN=NUDT21	NUDT21	26.227	192.5	42.7	11	27	11	0.97	0.944	0.954	0.0137185	1.06	1.049	1.054	0.00522375	1.103	0.00027941
Q6P161	39S ribosomal protein L54, mitochondrial OS=Homo sapiens GN=MRPL54	MRPL54	15.819	23.173	18.8	1	2	1	0.972	0.98	0.902	0.0451059	0.954	1.139	1.056	0.088278	1.103	0.170662
P84243	Histone H3.3 OS=Homo sapiens GN=H3F3A	H3F3A	15.328	4.3172	27.2	7	24	2	0.954	0.93	0.973	0.0226269	1.041	1.053	1.055	0.0072136	1.102	0.00179797
P10768	S-formylglutathione hydrolase OS=Homo sapiens GN=ESD	ESD	31.462	84.624	46.8	10	28	10	0.96	0.963	0.916	0.0278044	1.037	1.034	1.057	0.0119917	1.102	0.0046002
Q76N32	Centrosomal protein of 68 kDa OS=Homo sapiens GN=CEP68	CEP68	81.101	10.216	2.2	1	1	1	1.028	0.872	0.956	0.0820135	1.028	0.993	1.125	0.0652102	1.102	0.182001
Q7Z7A3	Cytoplasmic tRNA 2-thiolation protein 1 OS=Homo sapiens GN=CTU1	CTU1	36.45	5.1291	4	1	2	1	0.943	0.857	1.062	0.107905	1.194	0.933	1.025	0.125996	1.101	0.37458
P54764	Ephrin type-A receptor 4 OS=Homo sapiens GN=EPHA4	EPHA4	109.86	14.87	4.2	4	5	3	0.92	0.986	0.956	0.0346388	1.143	0.954	1.053	0.090034	1.101	0.172179
Q8TDD1	ATP-dependent RNA helicase DDX54 OS=Homo sapiens GN=DDX54	DDX54	98.594	142.35	33.5	24	35	24	0.944	0.973	0.931	0.0226495	1.055	1.039	1.041	0.00834239	1.101	0.0020367
Q5TBB1	Ribonuclease H2 subunit B OS=Homo sapiens GN=RNASEH2B	RNASEH2B	35.138	27.794	23.1	6	8	6	0.977	0.945	0.919	0.0306776	1.068	1.009	1.05	0.0290099	1.101	0.0169955
P18077	60S ribosomal protein L35a OS=Homo sapiens GN=RPL35A	RPL35A	12.538	27.493	52.7	7	25	7	0.969	0.946	0.947	0.0136268	1.035	1.059	1.058	0.0129222	1.101	0.00087904
Q9Y3C8	Ubiquitin-fold modifier-conjugating enzyme 1 OS=Homo sapiens GN=UFC1	UFC1	19.458	30.204	24.6	5	8	5	0.971	0.914	0.97	0.034281	1.011	1.073	1.06	0.0311981	1.101	0.022503
Q9NWL6	Asparagine synthetase domain-containing protein 1 OS=Homo sapiens GN=ASNSD1	ASNSD1	72.079	5.976	4.8	3	4	3	0.934	0.97	0.957	0.0191157	1.037	1.078	1.032	0.0240599	1.1	0.0060762
P30626	Sorcin OS=Homo sapiens GN=SRI	SRI	21.676	105.02	50	9	24	9	0.957	0.969	0.946	0.0120163	1.054	1.049	1.056	0.00342408	1.1	0.00016117
Q9UIU6	Homeobox protein SIX4 OS=Homo sapiens GN=SIX4	SIX4	82.932	13.925	4.4	3	4	3	0.959	0.911	0.99	0.0417521	1.046	1.082	1.019	0.0301306	1.1	0.031079
P02794	Ferritin heavy chain OS=Homo sapiens GN=FTH1	FTH1	21.225	44.949	37.7	6	6	6	0.957	0.925	0.976	0.0270553	1.033	1.05	1.062	0.0138998	1.1	0.005002
Q7Z6M1	Rab9 effector protein with kelch motifs OS=Homo sapiens GN=RABEPK	RABEPK	40.564	12.11	11.6	3	4	3	0.988	0.922	0.93	0.0380477	0.995	1.064	1.064	0.0382682	1.1	0.038318
P62277	40S ribosomal protein S13 OS=Homo sapiens GN=RPS13	RPS13	17.222	59.266	59.6	10	45	10	0.961	0.958	0.955	0.00313152	1.064	1.049	1.045	0.0095155	1.099	9.8296e-05
O43493	Trans-Golgi network integral membrane protein 2 OS=Homo sapiens GN=TGOLN2	TGOLN2	51.112	8.667	6.7	3	3	3	0.953	0.904	1.004	0.0524327	1.052	1.027	1.065	0.0184286	1.099	0.038099
P62701	40S ribosomal protein S4, X isoform OS=Homo sapiens GN=RPS4X	RPS4X	29.597	132.9	57.4	16	62	16	0.956	0.968	0.931	0.0198355	1.048	1.045	1.044	0.00199075	1.099	0.0133372
Q5JS54	Proteasome assembly chaperone 4 OS=Homo sapiens GN=PSMG4	PSMG4	13.775	58.699	47.2	4	6	4	0.949	0.942	0.969	0.0146978	1.021	1.087	1.033	0.0335786	1.098	0.0127797
Q96FV2	Secernin-2 OS=Homo sapiens GN=SCRN2	SCRN2	46.596	4.7505	7.8	3	4	3	0.929	0.989	0.951	0.0317394	1.116	1.06	0.97	0.0702386	1.097	0.115136
Q9UBV2	Protein sel-1 homolog 1 OS=Homo sapiens GN=SEL1L	SEL1L	88.754	19.21	9.6	6	7	6	0.921	0.967	0.981	0.0328233	1.093	1.027	1.026	0.0366151	1.097	0.032139
P07902	Galactose-1-phosphate uridylyltransferase OS=Homo sapiens GN=GALT	GALT	43.363	2.1361	3.4	1	1	1	0.907	0.96	1	0.0488153	1.059	1.126	0.96	0.0796621	1.097	0.168678
P61077	Ubiquitin-conjugating enzyme E2 D3 OS=Homo sapiens GN=UBE2D3	UBE2D3	16.687	15.693	30.6	4	7	4	0.962	0.945	0.968	0.0124491	1.054	1.027	1.074	0.0224279	1.097	0.0036196
Q15072	Zinc finger protein OZF OS=Homo sapiens GN=ZNF146	ZNF146	33.307	10.713	11.6	3	4	3	1.023	0.943	0.896	0.0673067	1.036	0.978	1.126	0.0712494	1.097	0.178224
O96013	Serine/threonine-protein kinase PAK 4 OS=Homo sapiens GN=PAK4	PAK4	64.071	43.203	14.6	8	12	8	0.958	0.979	0.916	0.0337308	1.094	1.016	1.018	0.0426476	1.096	0.044304
Q9Y333	U6 snRNA-associated Sm-like protein LSm2 OS=Homo sapiens GN=LSM2	LSM2	10.834	68.95	54.7	4	8	4	0.935	0.984	0.954	0.025797	1.062	1.044	1.044	0.00989743	1.096	0.0039609
Q9NXA8	NAD-dependent protein deacylase sirtuin-5, mitochondrial OS=Homo sapiens GN=SIRT5	SIRT5	33.881	24.021	10.6	2	2	2	0.922	0.964	0.979	0.0309388	1.039	1.07	1.032	0.0193159	1.096	0.0112414
P18621	60S ribosomal protein L17 OS=Homo sapiens GN=RPL17	RPL17	21.397	77.92	45.7	9	31	9	0.963	0.936	0.965	0.0169658	1.052	1.043	1.045	0.00451511	1.096	0.00070044
P14635	G2/mitotic-specific cyclin-B1 OS=Homo sapiens GN=CCNB1	CCNB1	48.337	36.632	17.6	8	10	8	0.95	0.949	0.954	0.00278207	1.033	1.049	1.046	0.00815687	1.096	5.91e-05
Q15119	[Pyruvate dehydrogenase (acetyl-transferring)] kinase isozyme 2, mitochondrial OS=Homo sapiens GN=PDK2	PDK2	46.153	17.173	15	6	8	5	0.968	0.94	0.944	0.0159296	1.044	1.066	1.015	0.0245567	1.096	0.006079
P15531	Nucleoside diphosphate kinase A OS=Homo sapiens GN=NME1	NME1	17.149	40.429	61.2	11	55	5	0.988	0.957	0.927	0.0318608	1.046	1.055	1.047	0.00470097	1.096	0.0067153
Q8WUU5	GATA zinc finger domain-containing protein 1 OS=Homo sapiens GN=GATAD1	GATAD1	28.69	6.7137	9.3	2	2	2	0.876	0.993	0.989	0.0697257	0.903	0.995	1.235	0.164133	1.096	0.43648
Q6UUV9	CREB-regulated transcription coactivator 1 OS=Homo sapiens GN=CRTC1	CRTC1	67.299	3.2701	2.7	2	3	2	1.003	0.945	0.917	0.0459303	1.026	1.065	1.05	0.0187892	1.096	0.029522
Q7Z6B0	Coiled-coil domain-containing protein 91 OS=Homo sapiens GN=CCDC91	CCDC91	49.971	17.882	15.4	6	6	6	0.848	1.022	0.998	0.0986374	1.052	1.058	1.03	0.0140849	1.095	0.24164
Q9Y343	Sorting nexin-24 OS=Homo sapiens GN=SNX24	SNX24	19.818	3.0045	5.3	1	1	1	0.935	0.994	0.943	0.0334316	1.123	1.074	0.947	0.0866746	1.095	0.178316
O94927	HAUS augmin-like complex subunit 5 OS=Homo sapiens GN=HAUS5	HAUS5	71.682	24.73	14.7	7	7	7	0.924	1.006	0.945	0.0444469	1.072	1.085	0.992	0.0479791	1.095	0.074485
P31949	Protein S100-A11 OS=Homo sapiens GN=S100A11	S100A11	11.74	50.688	52.4	6	15	6	0.967	0.917	0.947	0.0266684	1.023	1.028	1.048	0.0128062	1.095	0.0055374
Q9Y2X7	ARF GTPase-activating protein GIT1 OS=Homo sapiens GN=GIT1	GIT1	84.34	10.08	8.8	6	9	4	0.9	0.981	0.974	0.0471608	1.053	1.042	1.029	0.011537	1.094	0.028762
Q8NCD3	Holliday junction recognition protein OS=Homo sapiens GN=HJURP	HJURP	83.538	8.0682	7.1	4	4	4	0.959	0.965	0.945	0.0107318	1.118	0.939	1.082	0.0904876	1.094	0.2433
Q9NV35	Nucleotide triphosphate diphosphatase NUDT15 OS=Homo sapiens GN=NUDT15	NUDT15	18.609	21.493	43.3	4	4	4	0.967	0.972	0.965	0.00372474	1.077	1.027	1.072	0.0260118	1.094	0.029881
Q9UKT4	F-box only protein 5 OS=Homo sapiens GN=FBXO5	FBXO5	50.146	4.4203	2.2	1	1	1	0.975	0.939	0.955	0.0188606	1.079	1.033	1.028	0.0268594	1.094	0.0094189
O15234	Protein CASC3 OS=Homo sapiens GN=CASC3	CASC3	76.277	37.411	13.1	9	11	9	0.971	0.928	0.974	0.0268735	1.042	1.064	1.038	0.0133588	1.094	0.0059217
P49841	Glycogen synthase kinase-3 beta OS=Homo sapiens GN=GSK3B	GSK3B	46.744	76.479	38.6	11	17	6	0.966	0.981	0.924	0.0308742	1.105	1.043	0.989	0.055511	1.093	0.077842
Q8N5M4	Tetratricopeptide repeat protein 9C OS=Homo sapiens GN=TTC9C	TTC9C	20.012	29.731	17	3	3	3	0.957	0.962	0.953	0.00471022	1.07	1.077	0.991	0.0456595	1.093	0.085279
Q5HYI8	Rab-like protein 3 OS=Homo sapiens GN=RABL3	RABL3	26.422	39.497	22.9	5	9	5	0.976	0.897	0.99	0.0525426	1.071	1.064	0.993	0.0413888	1.093	0.081796
Q9HAD4	WD repeat-containing protein 41 OS=Homo sapiens GN=WDR41	WDR41	51.727	56.879	29.2	11	14	11	0.946	0.959	0.947	0.00760958	1.038	1.046	1.032	0.00676229	1.093	0.000115814
Q96BP2	Coiled-coil-helix-coiled-coil-helix domain-containing protein 1 OS=Homo sapiens GN=CHCHD1	CHCHD1	13.475	21.848	22.9	2	4	2	0.98	0.955	0.937	0.0225572	1.046	1.104	0.988	0.0554493	1.093	0.068103
O75891	Cytosolic 10-formyltetrahydrofolate dehydrogenase OS=Homo sapiens GN=ALDH1L1	ALDH1L1	98.828	14.081	5.8	5	7	2	0.976	0.919	1.009	0.0470353	1.023	1.108	1.044	0.0418353	1.093	0.06942
P86791	Vacuolar fusion protein CCZ1 homolog OS=Homo sapiens GN=CCZ1	CCZ1	55.866	44.96	22	9	10	9	0.925	0.898	1.055	0.0875008	1.213	1.042	0.888	0.155177	1.092	0.45008
Q06546	GA-binding protein alpha chain OS=Homo sapiens GN=GABPA	GABPA	51.295	53.549	23.3	9	10	9	0.939	0.949	1.001	0.0345656	1.095	1.018	1.042	0.037464	1.092	0.04084
Q8WVL7	Ankyrin repeat domain-containing protein 49 OS=Homo sapiens GN=ANKRD49	ANKRD49	27.29	8.2773	8.4	2	2	2	0.952	0.942	0.98	0.0205613	1.109	1.051	0.979	0.0622417	1.092	0.087777
P62913	60S ribosomal protein L11 OS=Homo sapiens GN=RPL11	RPL11	20.252	152.03	62.9	14	34	14	0.981	0.939	0.959	0.0218909	1.016	1.065	1.063	0.0264607	1.092	0.0117157
Q15906	Vacuolar protein sorting-associated protein 72 homolog OS=Homo sapiens GN=VPS72	VPS72	40.594	30.434	15.4	5	7	5	0.876	1.021	0.958	0.0763998	1.149	0.935	1.03	0.103299	1.091	0.31266
P16591	Tyrosine-protein kinase Fer OS=Homo sapiens GN=FER	FER	94.637	4.5839	3.6	3	4	3	0.933	0.92	1.021	0.0573543	1.069	1.064	1.002	0.0357157	1.091	0.085859
Q676U5	Autophagy-related protein 16-1 OS=Homo sapiens GN=ATG16L1	ATG16L1	68.264	28.892	18.9	10	11	10	0.933	0.969	0.959	0.019486	1.035	1.036	1.049	0.00750986	1.091	0.00176118
P14550	Alcohol dehydrogenase [NADP(+)] OS=Homo sapiens GN=AKR1A1	AKR1A1	36.573	82.311	40	11	12	11	0.912	1.036	0.934	0.0688703	1.003	1.071	1.071	0.0374497	1.091	0.11966
Q9UII2	ATPase inhibitor, mitochondrial OS=Homo sapiens GN=ATPIF1	ATPIF1	12.249	19.433	26.4	7	13	7	1.01	0.928	0.941	0.0459242	1.005	1.045	1.092	0.0415788	1.091	0.070383
Q9BV19	Uncharacterized protein C1orf50 OS=Homo sapiens GN=C1orf50	C1orf50	21.876	39.946	27.6	5	7	5	0.953	0.97	0.968	0.0096419	1.102	1.04	1.009	0.0450841	1.09	0.035844
Q9Y3A4	Ribosomal RNA-processing protein 7 homolog A OS=Homo sapiens GN=RRP7A	RRP7A	32.334	28.371	20.4	5	6	5	0.923	0.945	0.994	0.0380981	1.027	1.027	1.066	0.0216506	1.09	0.025261
Q92551	Inositol hexakisphosphate kinase 1 OS=Homo sapiens GN=IP6K1	IP6K1	50.235	41.887	12.9	5	7	5	0.953	0.998	0.935	0.0337318	1.022	1.09	1.033	0.0348183	1.09	0.037598
P19474	E3 ubiquitin-protein ligase TRIM21 OS=Homo sapiens GN=TRIM21	TRIM21	54.169	2.6654	2.1	1	1	1	1	0.962	0.912	0.0460711	1.044	1.074	1.014	0.0287356	1.09	0.049256
P50749	Ras association domain-containing protein 2 OS=Homo sapiens GN=RASSF2	RASSF2	37.79	1.8264	6.7	2	2	2	0.857	1.023	0.997	0.0931033	1.088	1.029	1.017	0.0363794	1.089	0.20098
O95985	DNA topoisomerase 3-beta-1 OS=Homo sapiens GN=TOP3B	TOP3B	96.661	84.223	14.6	10	10	10	0.891	0.98	0.989	0.0568211	1.08	1.023	1.012	0.0351536	1.089	0.087264
Q9NWX5	Ankyrin repeat and SOCS box protein 6 OS=Homo sapiens GN=ASB6	ASB6	47.135	10.852	10.9	4	4	4	0.961	0.95	0.965	0.00810235	1.076	1.012	1.045	0.0306465	1.089	0.0107793
Q8N3P4	Vacuolar protein sorting-associated protein 8 homolog OS=Homo sapiens GN=VPS8	VPS8	161.75	8.3545	2.2	3	3	3	0.873	1.1	0.913	0.12596	1.406	0.68	1.053	0.34697	1.088	0.72214
P58557	Putative ribonuclease OS=Homo sapiens GN=YBEY	YBEY	19.298	2.1061	4.2	1	3	1	0.947	0.955	0.974	0.0144664	1.051	1.03	1.049	0.0111088	1.088	0.00125732
Q5T440	Putative transferase CAF17, mitochondrial OS=Homo sapiens GN=IBA57	IBA57	38.155	47.922	31.7	11	11	11	0.965	0.962	0.936	0.016711	1.055	1.057	1.002	0.030051	1.088	0.0144188
Q8N5I2	Arrestin domain-containing protein 1 OS=Homo sapiens GN=ARRDC1	ARRDC1	45.981	10.17	5.3	2	3	2	0.946	0.981	0.949	0.0202357	1.008	1.096	1.025	0.0447553	1.088	0.044581
P18124	60S ribosomal protein L7 OS=Homo sapiens GN=RPL7	RPL7	29.225	222.47	55.6	19	71	19	0.971	0.962	0.94	0.0166528	1.028	1.041	1.058	0.0144334	1.088	0.002599
Q6DKI1	60S ribosomal protein L7-like 1 OS=Homo sapiens GN=RPL7L1	RPL7L1	28.661	60.581	28.9	7	11	7	0.964	0.989	0.93	0.030816	1.018	1.061	1.059	0.023202	1.088	0.0183793
Q96LD4	Tripartite motif-containing protein 47 OS=Homo sapiens GN=TRIM47	TRIM47	69.531	2.8021	2	1	1	1	0.824	0.987	1.075	0.132384	1.201	1.073	0.863	0.163197	1.087	0.5335
Q68DH5	LMBR1 domain-containing protein 2 OS=Homo sapiens GN=LMBRD2	LMBRD2	81.171	8.1824	2.6	2	2	2	0.954	0.94	0.985	0.0239968	1.088	1.016	1.026	0.0373843	1.087	0.032921
Q9NQ55	Suppressor of SWI4 1 homolog OS=Homo sapiens GN=PPAN	PPAN	53.193	64.066	33.4	14	18	14	0.947	0.962	0.968	0.0112791	1.036	1.058	1.032	0.0134357	1.087	0.00124378
Q9Y4P1	Cysteine protease ATG4B OS=Homo sapiens GN=ATG4B	ATG4B	44.294	93.089	33.1	9	13	9	0.972	0.992	0.864	0.0730453	1.03	1.02	1.025	0.00487805	1.087	0.174862
Q9BQS8	FYVE and coiled-coil domain-containing protein 1 OS=Homo sapiens GN=FYCO1	FYCO1	166.98	148.2	15	19	23	19	0.988	1.009	0.888	0.0672328	1.032	1.05	1.054	0.0112107	1.087	0.092098
Q32P44	Echinoderm microtubule-associated protein-like 3 OS=Homo sapiens GN=EML3	EML3	95.196	10.796	4.4	4	4	4	0.889	0.974	1.02	0.0691577	1.083	1.068	0.979	0.053882	1.086	0.176717
Q9H0W9	Ester hydrolase C11orf54 OS=Homo sapiens GN=C11orf54	C11orf54	35.117	29.34	19.4	4	5	4	0.87	0.968	1.044	0.0908031	1.009	1.04	1.08	0.0341275	1.086	0.20468
Q9H9T3	Elongator complex protein 3 OS=Homo sapiens GN=ELP3	ELP3	62.258	55.817	19.4	9	9	9	0.956	0.95	0.969	0.0101348	1.094	1.017	1.01	0.0448013	1.086	0.040615
Q9NTM9	Copper homeostasis protein cutC homolog OS=Homo sapiens GN=CUTC	CUTC	29.341	12.652	4.4	1	1	1	0.977	0.967	0.937	0.0216765	1.052	1.082	0.995	0.0423708	1.086	0.042764
Q9BY44	Eukaryotic translation initiation factor 2A OS=Homo sapiens GN=EIF2A	EIF2A	64.989	174.26	45	20	28	20	0.959	0.941	0.964	0.0126713	1.024	1.035	1.052	0.0136034	1.086	0.00155521
P16930	Fumarylacetoacetase OS=Homo sapiens GN=FAH	FAH	46.374	75.609	35.6	11	14	11	0.984	0.988	0.878	0.0656694	1.031	1.04	1.024	0.00777461	1.086	0.153477
P36954	DNA-directed RNA polymerase II subunit RPB9 OS=Homo sapiens GN=POLR2I	POLR2I	14.523	42.605	47.2	4	5	4	1.005	0.94	0.934	0.0410291	1.044	1.035	1.048	0.00638791	1.086	0.023057
Q5VU43	Myomegalin OS=Homo sapiens GN=PDE4DIP	PDE4DIP	265.08	15.613	4.1	8	9	7	0.93	1.035	0.912	0.0692705	0.95	1.068	1.105	0.0777623	1.086	0.24652
Q9Y467	Sal-like protein 2 OS=Homo sapiens GN=SALL2	SALL2	105.31	14.927	2.9	3	4	2	0.881	1.084	0.914	0.113511	0.997	0.984	1.142	0.0842553	1.085	0.37078
Q96GX5	Serine/threonine-protein kinase greatwall OS=Homo sapiens GN=MASTL	MASTL	97.318	39.595	6.5	5	8	4	0.963	0.938	0.956	0.0135426	1.044	1.043	1.013	0.017048	1.085	0.0030177
P11169	Solute carrier family 2, facilitated glucose transporter member 3 OS=Homo sapiens GN=SLC2A3	SLC2A3	53.924	8.2697	3.6	2	3	2	0.959	0.962	0.955	0.0036633	0.971	0.999	1.151	0.0931022	1.085	0.28186
Q9Y3C4	EKC/KEOPS complex subunit TPRKB OS=Homo sapiens GN=TPRKB	TPRKB	19.661	58.875	28	3	5	3	0.91	1.017	0.984	0.0564688	1.037	1.026	1.092	0.0336229	1.084	0.096862
Q8TCD5	5'(3')-deoxyribonucleotidase, cytosolic type OS=Homo sapiens GN=NT5C	NT5C	23.382	23.406	40.8	7	11	7	0.977	0.954	0.97	0.0121922	1.08	1.009	1.057	0.034545	1.084	0.0206
Q14690	Protein RRP5 homolog OS=Homo sapiens GN=PDCD11	PDCD11	208.7	297.44	26.9	48	69	48	0.964	0.956	0.948	0.0083682	1.05	1.013	1.046	0.0195941	1.084	0.0031025
Q9Y6N6	Laminin subunit gamma-3 OS=Homo sapiens GN=LAMC3	LAMC3	171.23	2.0209	0.7	1	1	1	0.979	0.946	0.957	0.0174907	1.058	1.038	1.029	0.0142499	1.084	0.0033232
A5PLN9	Trafficking protein particle complex subunit 13 OS=Homo sapiens GN=TRAPPC13	TRAPPC13	46.523	8.8293	9.8	5	5	5	0.967	0.938	0.977	0.0210861	1.041	1.062	1.021	0.0196883	1.084	0.0083565
O94762	ATP-dependent DNA helicase Q5 OS=Homo sapiens GN=RECQL5	RECQL5	108.86	8.9134	6.7	7	12	7	0.962	0.923	0.983	0.031848	1.035	1.05	1.024	0.0125936	1.084	0.0136959
P07197	Neurofilament medium polypeptide OS=Homo sapiens GN=NEFM	NEFM	102.47	115.45	25.5	25	47	22	0.969	0.95	0.979	0.0152494	1.041	1.047	1.053	0.00573066	1.084	0.00091588
Q9NRV9	Heme-binding protein 1 OS=Homo sapiens GN=HEBP1	HEBP1	21.097	74.139	70.4	10	13	10	0.97	0.957	0.953	0.00925854	1.042	1.052	1.028	0.0115843	1.084	0.00073756
Q9Y6Q9	Nuclear receptor coactivator 3 OS=Homo sapiens GN=NCOA3	NCOA3	155.29	1.8889	0.5	1	1	1	1.049	0.868	0.977	0.0944659	1.37	0.9	0.865	0.269858	1.083	0.66316
Q15648	Mediator of RNA polymerase II transcription subunit 1 OS=Homo sapiens GN=MED1	MED1	168.48	30.3	4.7	6	7	6	0.924	0.978	0.978	0.032476	1.035	0.926	1.159	0.112097	1.083	0.31488
Q92542	Nicastrin OS=Homo sapiens GN=NCSTN	NCSTN	78.41	23.065	8.3	6	9	6	0.95	0.95	0.985	0.0210127	1.039	1.044	1.042	0.00241595	1.083	0.020921
Q13501	Sequestosome-1 OS=Homo sapiens GN=SQSTM1	SQSTM1	47.687	131.85	26.6	7	15	7	0.996	0.85	0.974	0.083739	1.084	0.994	0.975	0.0572158	1.083	0.24142
Q9UI08	Ena/VASP-like protein OS=Homo sapiens GN=EVL	EVL	44.619	23.831	9.9	3	4	3	0.946	0.96	0.963	0.00948808	1.029	1.1	0.978	0.0591625	1.083	0.156775
P62266	40S ribosomal protein S23 OS=Homo sapiens GN=RPS23	RPS23	15.807	49.875	30.1	6	27	6	0.966	0.957	0.963	0.00476359	1.041	1.037	1.047	0.00483189	1.083	3.748e-05
P10636	Microtubule-associated protein tau OS=Homo sapiens GN=MAPT	MAPT	78.927	24.686	8	5	6	5	0.98	0.98	0.924	0.0336321	1.049	1.005	1.069	0.0314519	1.083	0.039995
Q7L2Z9	Centromere protein Q OS=Homo sapiens GN=CENPQ	CENPQ	30.595	1.8141	4.5	1	1	1	1.047	0.902	0.934	0.0792689	1.03	1.079	1.014	0.0325335	1.083	0.171823
Q8WXD5	Gem-associated protein 6 OS=Homo sapiens GN=GEMIN6	GEMIN6	18.824	15.533	7.8	1	2	1	0.918	0.952	1.019	0.0533652	1.101	1.107	0.919	0.102512	1.082	0.31096
Q8NCA5	Protein FAM98A OS=Homo sapiens GN=FAM98A	FAM98A	55.4	110.63	27.9	12	22	9	0.957	0.952	0.961	0.0047135	1.051	1.029	1.024	0.013883	1.082	0.00085673
Q9H9Y2	Ribosome production factor 1 OS=Homo sapiens GN=RPF1	RPF1	40.11	12.601	11.7	4	6	4	0.95	0.999	0.962	0.0263217	1.034	1.037	1.079	0.0239614	1.082	0.0183204
Q9Y2L1	Exosome complex exonuclease RRP44 OS=Homo sapiens GN=DIS3	DIS3	109	247.84	38.5	32	59	32	0.959	0.984	0.944	0.0209982	1.041	1.045	1.038	0.00337249	1.082	0.0026217
Q7L5N1	COP9 signalosome complex subunit 6 OS=Homo sapiens GN=COPS6	COPS6	36.163	97.979	50.8	12	26	12	0.957	0.964	0.96	0.00365694	1.029	1.022	1.067	0.0232979	1.082	0.030519
O15235	28S ribosomal protein S12, mitochondrial OS=Homo sapiens GN=MRPS12	MRPS12	15.173	51.809	45.7	5	9	5	0.958	0.947	0.977	0.0157981	1.03	1.044	1.044	0.00777701	1.082	0.00137638
P61247	40S ribosomal protein S3a OS=Homo sapiens GN=RPS3A	RPS3A	29.945	206.84	62.9	23	66	23	0.972	0.976	0.94	0.0204967	1.036	1.044	1.045	0.00473557	1.082	0.0025413
Q96KB5	Lymphokine-activated killer T-cell-originated protein kinase OS=Homo sapiens GN=PBK	PBK	36.085	34.349	34.5	8	15	8	0.957	0.948	0.966	0.00940439	1.015	1.058	1.034	0.0208063	1.082	0.0043
Q9Y6E0	Serine/threonine-protein kinase 24 OS=Homo sapiens GN=STK24	STK24	49.307	40.69	25.3	10	18	4	1.03	0.962	0.901	0.0669184	1.05	1.072	1.007	0.0316976	1.082	0.133404
Q15506	Sperm surface protein Sp17 OS=Homo sapiens GN=SPA17	SPA17	17.406	6.4357	17.9	2	2	2	0.947	0.934	1.009	0.0416046	1.129	1.023	0.971	0.0773519	1.081	0.20908
Q9NWT1	p21-activated protein kinase-interacting protein 1 OS=Homo sapiens GN=PAK1IP1	PAK1IP1	43.963	102.57	33.4	12	16	12	0.925	0.947	1.016	0.0493211	1.047	1.025	1.051	0.0134486	1.081	0.051858
Q6GQQ9	OTU domain-containing protein 7B OS=Homo sapiens GN=OTUD7B	OTUD7B	92.525	17.254	6.4	4	4	4	0.903	0.975	1.007	0.0553899	1.008	1.059	1.053	0.0268026	1.081	0.086984
Q08380	Galectin-3-binding protein OS=Homo sapiens GN=LGALS3BP	LGALS3BP	65.33	57.169	10.1	3	5	3	1.004	0.984	0.947	0.0295599	1.105	1.005	1.063	0.0474751	1.081	0.076704
Q9Y2D5	A-kinase anchor protein 2 OS=Homo sapiens GN=AKAP2	AKAP2	94.659	20.23	6.2	5	6	5	1.01	0.982	0.896	0.0617121	1.065	1.04	1.017	0.0230688	1.081	0.102665
O95372	Acyl-protein thioesterase 2 OS=Homo sapiens GN=LYPLA2	LYPLA2	24.737	56.24	32.5	6	14	6	0.974	0.991	0.928	0.033799	1.021	1.089	1.016	0.0391362	1.081	0.061537
Q96GY3	Protein lin-37 homolog OS=Homo sapiens GN=LIN37	LIN37	28.383	1.3943	5.3	1	1	1	0.854	1.215	0.812	0.230696	0.894	0.998	1.221	0.161005	1.081	0.65452
Q2VPK5	Cytoplasmic tRNA 2-thiolation protein 2 OS=Homo sapiens GN=CTU2	CTU2	56.107	11.682	8.7	4	4	4	1.004	0.96	0.92	0.0437058	0.997	1.036	1.085	0.0424258	1.081	0.0908
Q8N128	Protein FAM177A1 OS=Homo sapiens GN=FAM177A1	FAM177A1	23.757	23.732	12.2	3	4	3	0.946	0.936	1.009	0.0410691	1.163	0.919	1.04	0.117234	1.08	0.35714
O75943	Cell cycle checkpoint protein RAD17 OS=Homo sapiens GN=RAD17	RAD17	77.054	3.3879	5	3	4	3	0.966	0.978	0.977	0.00683841	1.103	1.049	1.002	0.0480727	1.08	0.118597
Q8WZ82	Esterase OVCA2 OS=Homo sapiens GN=OVCA2	OVCA2	24.418	31.619	9.7	2	3	2	0.977	1.017	0.923	0.0485157	1.115	0.981	1.053	0.063889	1.08	0.177676
Q00536	Cyclin-dependent kinase 16 OS=Homo sapiens GN=CDK16	CDK16	55.715	10.743	13.9	7	9	5	0.936	0.992	0.94	0.0326789	1.047	1.03	1.02	0.0132229	1.08	0.0178757
Q9UKB1	F-box/WD repeat-containing protein 11 OS=Homo sapiens GN=FBXW11	FBXW11	62.09	29.292	14.8	7	7	7	0.945	0.945	0.997	0.0311973	1.045	1.07	1.002	0.0331037	1.08	0.04374
O75531	Barrier-to-autointegration factor OS=Homo sapiens GN=BANF1	BANF1	10.058	84.179	64	7	14	7	0.964	0.991	0.938	0.0274818	1.062	1.026	1.037	0.0177102	1.08	0.0142808
Q9GZZ1	N-alpha-acetyltransferase 50 OS=Homo sapiens GN=NAA50	NAA50	19.398	100.89	59.8	13	33	13	0.989	0.941	0.96	0.0250931	1.055	1.038	1.027	0.0135642	1.08	0.0090035
Q9H1E3	Nuclear ubiquitous casein and cyclin-dependent kinase substrate 1 OS=Homo sapiens GN=NUCKS1	NUCKS1	27.296	70.401	31.3	9	14	9	0.962	0.956	0.951	0.00575905	1.012	1.06	1.026	0.0239038	1.08	0.0063972
Q9BSM1	Polycomb group RING finger protein 1 OS=Homo sapiens GN=PCGF1	PCGF1	30.346	3.238	6.2	2	2	2	0.895	1.075	0.921	0.100958	1.093	1.003	1.024	0.0452741	1.079	0.28838
Q96BY7	Autophagy-related protein 2 homolog B OS=Homo sapiens GN=ATG2B	ATG2B	232.76	17.654	4.2	7	7	7	0.928	0.963	1.032	0.0543122	1.065	1.095	0.993	0.0498776	1.079	0.149204
Q8TCF1	AN1-type zinc finger protein 1 OS=Homo sapiens GN=ZFAND1	ZFAND1	30.787	5.1307	10.4	3	3	3	0.997	0.93	0.964	0.0347643	1.097	1.024	0.999	0.048963	1.079	0.095904
P04792	Heat shock protein beta-1 OS=Homo sapiens GN=HSPB1	HSPB1	22.782	85.892	43.9	8	21	8	0.947	0.971	0.971	0.0143888	1.041	1.06	1.015	0.0217496	1.079	0.0077836
P08243	Asparagine synthetase [glutamine-hydrolyzing] OS=Homo sapiens GN=ASNS	ASNS	64.369	174.3	46.2	23	54	23	0.964	0.958	0.96	0.00318014	1.043	1.028	1.039	0.00749272	1.079	9.722e-05
P62829	60S ribosomal protein L23 OS=Homo sapiens GN=RPL23	RPL23	14.865	119.75	71.4	9	36	9	0.962	0.948	0.977	0.0150705	1.024	1.044	1.047	0.0120417	1.079	0.0023429
P61513	60S ribosomal protein L37a OS=Homo sapiens GN=RPL37A	RPL37A	10.275	31.888	58.7	5	13	5	0.956	1.019	0.915	0.0543803	1.017	1.001	1.101	0.0516659	1.079	0.15284
Q9BYD1	39S ribosomal protein L13, mitochondrial OS=Homo sapiens GN=MRPL13	MRPL13	20.692	39.736	41.6	7	8	7	0.95	0.95	1.019	0.0409426	1.01	1.061	1.078	0.0337139	1.079	0.067338
Q9H300	Presenilins-associated rhomboid-like protein, mitochondrial OS=Homo sapiens GN=PARL	PARL	42.19	6.6022	12.4	5	5	5	0.984	0.938	0.968	0.0242412	1.039	1.053	1.026	0.0129921	1.079	0.0081607
P52435	DNA-directed RNA polymerase II subunit RPB11-a OS=Homo sapiens GN=POLR2J	POLR2J	13.293	4.5127	25.6	3	4	3	1.003	0.936	0.962	0.0349314	1.045	1.031	1.054	0.0111088	1.079	0.020797
O14647	Chromodomain-helicase-DNA-binding protein 2 OS=Homo sapiens GN=CHD2	CHD2	211.34	25.048	7.2	12	14	7	0.975	0.976	0.921	0.0328721	1.004	1.044	1.051	0.0245474	1.079	0.031584
Q9BYC9	39S ribosomal protein L20, mitochondrial OS=Homo sapiens GN=MRPL20	MRPL20	17.442	18.859	37.6	5	8	5	0.905	1.028	0.97	0.0635892	1.081	1.019	1.029	0.0319143	1.078	0.135599
Q86VN1	Vacuolar protein-sorting-associated protein 36 OS=Homo sapiens GN=VPS36	VPS36	43.816	94.877	21	7	11	7	0.921	1.005	0.968	0.0436411	1.076	1.036	1.008	0.0328616	1.078	0.073855
Q96GW9	Methionine--tRNA ligase, mitochondrial OS=Homo sapiens GN=MARS2	MARS2	66.59	60.347	17.2	8	10	8	0.947	0.931	0.977	0.0245384	1.077	0.934	1.066	0.0775846	1.078	0.197118
Q13601	KRR1 small subunit processome component homolog OS=Homo sapiens GN=KRR1	KRR1	43.664	99.607	34.4	13	20	13	0.933	0.983	0.958	0.026096	1.05	1.033	1.016	0.0164569	1.078	0.0126787
Q96RT1	Erbin OS=Homo sapiens GN=ERBIN	ERBIN	158.3	25.881	6.7	10	13	10	0.955	0.905	1.025	0.0626799	1.04	1.01	1.061	0.0247175	1.078	0.117177
Q02224	Centromere-associated protein E OS=Homo sapiens GN=CENPE	CENPE	316.41	43.057	4.7	11	11	11	0.994	0.938	0.987	0.031359	1.078	1.002	1.068	0.0393542	1.078	0.061657
Q68D85	Natural cytotoxicity triggering receptor 3 ligand 1 OS=Homo sapiens GN=NCR3LG1	NCR3LG1	50.827	11.374	6.8	3	4	3	0.979	0.918	0.994	0.041771	1.042	1.066	1.009	0.027544	1.078	0.057464
Q8NBL1	Protein O-glucosyltransferase 1 OS=Homo sapiens GN=POGLUT1	POGLUT1	46.189	4.6067	9.4	4	5	4	0.936	0.946	1.006	0.0393276	0.986	1.02	1.106	0.0596233	1.078	0.149096
Q9Y303	N-acetylglucosamine-6-phosphate deacetylase OS=Homo sapiens GN=AMDHD2	AMDHD2	43.747	4.6394	2.9	1	1	1	0.864	1.033	0.997	0.0922793	1.104	0.943	1.07	0.0816734	1.077	0.35424
Q8NEM7	Transcription factor SPT20 homolog OS=Homo sapiens GN=SUPT20H	SUPT20H	85.788	6.9527	1.9	1	1	1	0.97	1.003	0.92	0.0433348	1.134	0.917	1.065	0.106743	1.077	0.3383
P10114	Ras-related protein Rap-2a OS=Homo sapiens GN=RAP2A	RAP2A	20.615	7.453	31.7	5	7	3	0.934	0.983	0.975	0.0272685	1.066	0.995	1.054	0.0366013	1.077	0.049502
Q8TEB1	DDB1- and CUL4-associated factor 11 OS=Homo sapiens GN=DCAF11	DCAF11	61.669	8.8094	7.3	4	4	4	0.958	0.968	0.968	0.00598497	1.093	1.049	0.976	0.0568595	1.077	0.161285
P55039	Developmentally-regulated GTP-binding protein 2 OS=Homo sapiens GN=DRG2	DRG2	40.746	95.13	50.3	15	21	14	0.934	0.977	0.96	0.0226295	1.056	1.044	0.992	0.0330074	1.077	0.034058
O75151	Lysine-specific demethylase PHF2 OS=Homo sapiens GN=PHF2	PHF2	120.77	20.73	8.7	9	10	8	0.94	0.911	1.04	0.0702298	1.053	0.993	1.069	0.0385874	1.077	0.175445
O75157	TSC22 domain family protein 2 OS=Homo sapiens GN=TSC22D2	TSC22D2	79.227	9.3791	5.6	5	7	2	0.964	0.944	0.983	0.0202374	1.043	0.982	1.089	0.05171	1.077	0.087216
Q96JC1	Vam6/Vps39-like protein OS=Homo sapiens GN=VPS39	VPS39	101.81	31.927	4.7	4	6	4	0.934	0.961	0.991	0.0296395	1.009	1.022	1.078	0.0353797	1.077	0.050235
Q9H1D9	DNA-directed RNA polymerase III subunit RPC6 OS=Homo sapiens GN=POLR3F	POLR3F	35.684	15.14	15.5	5	6	5	0.962	1.031	0.897	0.0695605	0.972	1.085	1.056	0.0565581	1.077	0.22188
O95243	Methyl-CpG-binding domain protein 4 OS=Homo sapiens GN=MBD4	MBD4	66.05	4.8271	2.8	1	1	1	0.908	0.98	1.011	0.0546835	1.164	0.992	0.962	0.104876	1.076	0.3555
Q9H9V9	JmjC domain-containing protein 4 OS=Homo sapiens GN=JMJD4	JMJD4	52.493	7.3819	7.8	3	3	3	0.883	1.099	0.912	0.12153	1.091	0.877	1.145	0.136592	1.076	0.52962
O43583	Density-regulated protein OS=Homo sapiens GN=DENR	DENR	22.092	78.37	48	7	12	7	0.943	0.986	0.968	0.0223625	1.018	1.049	1.05	0.0175105	1.076	0.0108386
P18669	Phosphoglycerate mutase 1 OS=Homo sapiens GN=PGAM1	PGAM1	28.804	169.56	53.1	12	55	12	0.963	0.955	0.961	0.00433831	1.035	1.014	1.05	0.0175055	1.076	0.0023819
Q8N9M1	Uncharacterized protein C19orf47 OS=Homo sapiens GN=C19orf47	C19orf47	44.746	30.521	10.2	4	4	4	1.002	0.913	0.979	0.047891	1.072	0.965	1.076	0.0606774	1.076	0.180742
Q6ZVM7	TOM1-like protein 2 OS=Homo sapiens GN=TOM1L2	TOM1L2	55.556	9.8647	5.1	3	3	3	0.979	0.923	0.991	0.0376375	1.046	1.041	1.027	0.0094883	1.076	0.02746
Q9UKK3	Poly [ADP-ribose] polymerase 4 OS=Homo sapiens GN=PARP4	PARP4	192.59	2.6764	0.6	1	1	1	0.872	0.894	1.127	0.146528	1.073	0.923	1.114	0.0969937	1.075	0.51002
O60583	Cyclin-T2 OS=Homo sapiens GN=CCNT2	CCNT2	81.028	4.2147	3.8	3	3	3	0.975	0.889	1.036	0.0764001	1.171	1.022	0.925	0.119223	1.075	0.43218
O95208	Epsin-2 OS=Homo sapiens GN=EPN2	EPN2	68.481	12.952	7.8	5	5	4	0.931	1.006	0.961	0.0390778	1.113	1.02	0.981	0.0653333	1.075	0.183382
Q14919	Dr1-associated corepressor OS=Homo sapiens GN=DRAP1	DRAP1	22.35	11.659	14.6	3	7	3	0.938	0.968	1.007	0.035631	1.067	1.038	1.027	0.0197931	1.075	0.034935
O15091	Mitochondrial ribonuclease P protein 3 OS=Homo sapiens GN=KIAA0391	KIAA0391	67.315	33.096	13.6	7	7	7	0.975	0.98	0.931	0.028028	1.09	1.05	0.963	0.0627779	1.075	0.149345
Q8WYQ3	Coiled-coil-helix-coiled-coil-helix domain-containing protein 10, mitochondrial OS=Homo sapiens GN=CHCHD10	CHCHD10	14.149	20.11	22.5	2	2	2	0.942	0.948	1.005	0.0360318	1.043	1.005	1.063	0.0284106	1.075	0.0521
Q9UI10	Translation initiation factor eIF-2B subunit delta OS=Homo sapiens GN=EIF2B4	EIF2B4	57.557	108.28	28.1	12	17	12	0.971	0.975	0.934	0.0235472	1.073	1.029	0.993	0.0388368	1.075	0.054196
P62263	40S ribosomal protein S14 OS=Homo sapiens GN=RPS14	RPS14	16.273	188.09	39.7	8	32	8	0.961	0.962	0.983	0.0128249	1.038	1.033	1.054	0.0105309	1.075	0.00158255
Q16644	MAP kinase-activated protein kinase 3 OS=Homo sapiens GN=MAPKAPK3	MAPKAPK3	42.987	3.2768	10.5	4	4	1	0.977	1.034	0.885	0.0778819	1.049	1.035	1.029	0.00989065	1.075	0.24052
Q9Y5Y2	Cytosolic Fe-S cluster assembly factor NUBP2 OS=Homo sapiens GN=NUBP2	NUBP2	28.825	46.755	45	7	9	7	0.926	0.95	0.992	0.0349441	0.982	0.988	1.113	0.0719705	1.075	0.20088
Q6PK04	Coiled-coil domain-containing protein 137 OS=Homo sapiens GN=CCDC137	CCDC137	33.231	5.7287	9.7	3	4	3	0.965	0.981	0.934	0.0248913	1.022	1.051	1.022	0.0162292	1.075	0.0131165
O60573	Eukaryotic translation initiation factor 4E type 2 OS=Homo sapiens GN=EIF4E2	EIF4E2	28.362	43.616	26.1	6	11	6	0.977	0.931	0.959	0.0242558	1.031	1.017	1.033	0.00848861	1.075	0.0075448
P62899	60S ribosomal protein L31 OS=Homo sapiens GN=RPL31	RPL31	14.463	56.273	55.2	9	22	9	0.967	0.949	0.955	0.00957696	1.006	1.038	1.043	0.0195091	1.075	0.0048353
P68402	Platelet-activating factor acetylhydrolase IB subunit beta OS=Homo sapiens GN=PAFAH1B2	PAFAH1B2	25.569	1.6612	6.6	2	4	2	0.998	0.9	0.995	0.0577959	1.026	1.03	1.055	0.0151555	1.075	0.095438
Q13490	Baculoviral IAP repeat-containing protein 2 OS=Homo sapiens GN=BIRC2	BIRC2	69.899	8.5963	7	5	5	5	1.055	0.913	0.929	0.0805428	1.081	1.037	0.996	0.0409526	1.075	0.2304
O75676	Ribosomal protein S6 kinase alpha-4 OS=Homo sapiens GN=RPS6KA4	RPS6KA4	85.605	13.143	5.6	4	4	4	0.899	1.035	0.964	0.0704162	1.052	1.054	1.006	0.0261766	1.074	0.166897
Q9H019	Mitochondrial fission regulator 1-like OS=Homo sapiens GN=MTFR1L	MTFR1L	31.957	16.381	12.7	3	3	3	0.899	0.948	1.049	0.0792343	1.03	1.013	1.066	0.0261129	1.074	0.20418
Q9Y5A6	Zinc finger and SCAN domain-containing protein 21 OS=Homo sapiens GN=ZSCAN21	ZSCAN21	53.658	3.5003	5.9	3	6	2	0.917	0.996	0.983	0.0438808	1.013	1.085	1.013	0.040086	1.074	0.104655
Q9BUK6	Protein misato homolog 1 OS=Homo sapiens GN=MSTO1	MSTO1	61.835	34.06	19.3	9	11	9	0.958	0.991	0.945	0.0245821	1.039	1.034	1.034	0.00278734	1.074	0.035723
Q4U2R6	39S ribosomal protein L51, mitochondrial OS=Homo sapiens GN=MRPL51	MRPL51	15.095	11.487	9.4	2	4	2	0.975	0.963	0.959	0.00862271	1.055	1.012	1.044	0.0215413	1.074	0.0065972
Q86SE9	Polycomb group RING finger protein 5 OS=Homo sapiens GN=PCGF5	PCGF5	29.714	10.303	9.4	2	3	2	0.991	0.911	0.993	0.0484726	1.046	0.996	1.068	0.0355912	1.074	0.105599
P16885	1-phosphatidylinositol 4,5-bisphosphate phosphodiesterase gamma-2 OS=Homo sapiens GN=PLCG2	PLCG2	147.87	32.517	4.1	4	4	4	0.956	0.951	0.988	0.020803	1.004	1.017	1.087	0.0430917	1.074	0.065897
Q9BWH6	RNA polymerase II-associated protein 1 OS=Homo sapiens GN=RPAP1	RPAP1	152.75	30.804	4.1	5	7	5	0.969	1.05	0.875	0.0907883	1.015	0.98	1.114	0.0670639	1.074	0.32914
O15182	Centrin-3 OS=Homo sapiens GN=CETN3	CETN3	19.55	1.8366	6.6	1	1	1	0.96	0.974	0.966	0.00726597	1.094	1.018	0.999	0.0484757	1.073	0.138443
P29218	Inositol monophosphatase 1 OS=Homo sapiens GN=IMPA1	IMPA1	30.188	79.69	41.2	10	15	10	0.948	0.948	0.996	0.0287477	1.075	1.025	1.004	0.0352517	1.073	0.055685
Q9H0G5	Nuclear speckle splicing regulatory protein 1 OS=Homo sapiens GN=NSRP1	NSRP1	66.389	27.39	5.2	2	2	2	0.94	0.957	1	0.0320241	1.05	0.995	1.064	0.035195	1.073	0.062662
Q8IXS6	Paralemmin-2 OS=Homo sapiens GN=PALM2	PALM2	42.185	1.8426	4.7	1	1	1	0.918	1.106	0.871	0.12886	1.024	0.922	1.161	0.115796	1.073	0.51774
Q9GZP4	PITH domain-containing protein 1 OS=Homo sapiens GN=PITHD1	PITHD1	24.178	36.627	31.3	4	6	4	0.943	0.969	1.006	0.0325493	1.029	1.106	0.995	0.0545091	1.073	0.133216
O15084	Serine/threonine-protein phosphatase 6 regulatory ankyrin repeat subunit A OS=Homo sapiens GN=ANKRD28	ANKRD28	112.96	47.869	8.6	8	12	7	0.957	0.96	0.979	0.0123588	1.035	1.034	1.038	0.00200998	1.073	0.00054467
P14859	POU domain, class 2, transcription factor 1 OS=Homo sapiens GN=POU2F1	POU2F1	76.471	72.888	11.4	5	7	5	0.981	0.935	0.981	0.0275024	1.058	1.024	1.027	0.0181638	1.073	0.0197772
P50225	Sulfotransferase 1A1 OS=Homo sapiens GN=SULT1A1	SULT1A1	34.165	13.773	23.4	7	9	7	0.972	0.929	0.997	0.0356053	1.042	1.029	1.039	0.0065661	1.073	0.025101
P46783	40S ribosomal protein S10 OS=Homo sapiens GN=RPS10	RPS10	18.898	80.796	64.2	14	66	13	0.965	0.956	0.965	0.00540141	1.028	1.04	1.03	0.00622573	1.073	0.000120561
O95989	Diphosphoinositol polyphosphate phosphohydrolase 1 OS=Homo sapiens GN=NUDT3	NUDT3	19.471	7.7375	26.2	4	4	3	0.952	1.012	0.932	0.0431284	1.004	1.029	1.075	0.0347624	1.073	0.090262
Q8TE77	Protein phosphatase Slingshot homolog 3 OS=Homo sapiens GN=SSH3	SSH3	72.995	7.5438	5	3	3	3	0.972	0.978	0.947	0.0170264	1.002	1.061	1.045	0.029452	1.073	0.024564
Q12840	Kinesin heavy chain isoform 5A OS=Homo sapiens GN=KIF5A	KIF5A	117.38	17.869	17.4	16	32	4	0.985	0.954	0.956	0.0179786	0.972	1.024	1.109	0.0668205	1.073	0.164277
Q9HBG6	Intraflagellar transport protein 122 homolog OS=Homo sapiens GN=IFT122	IFT122	141.82	12.708	2.7	2	2	2	1.056	0.857	0.98	0.104135	0.962	0.974	1.167	0.11123	1.073	0.47168
Q12965	Unconventional myosin-Ie OS=Homo sapiens GN=MYO1E	MYO1E	127.06	26.237	7.3	6	6	6	0.908	0.968	0.917	0.0347555	1.014	1.015	0.965	0.0286405	1.072	0.054779
Q9NUM4	Transmembrane protein 106B OS=Homo sapiens GN=TMEM106B	TMEM106B	31.127	34.994	17.2	4	5	4	0.939	0.909	1.05	0.0768908	1.046	0.972	1.088	0.0567267	1.072	0.2735
Q9UBW8	COP9 signalosome complex subunit 7a OS=Homo sapiens GN=COPS7A	COPS7A	30.276	100.21	36.4	8	10	8	0.944	1.004	0.958	0.0324054	1.031	1.051	1.034	0.0103843	1.072	0.021718
Q9NXJ5	Pyroglutamyl-peptidase 1 OS=Homo sapiens GN=PGPEP1	PGPEP1	23.138	1.5032	3.8	1	1	1	0.989	0.956	0.954	0.0203401	1.067	1.006	1.036	0.029432	1.072	0.0288
P35240	Merlin OS=Homo sapiens GN=NF2	NF2	69.689	41.255	17.6	10	14	9	0.956	0.94	0.979	0.0204568	1.017	0.994	1.07	0.0379497	1.072	0.052656
Q9P0J1	[Pyruvate dehydrogenase [acetyl-transferring]]-phosphatase 1, mitochondrial OS=Homo sapiens GN=PDP1	PDP1	61.053	20.874	12.5	6	7	6	0.963	0.956	0.97	0.00726895	1.019	1.043	1.035	0.0118375	1.072	0.00103892
Q9Y448	Small kinetochore-associated protein OS=Homo sapiens GN=KNSTRN	KNSTRN	35.438	11.514	10.1	3	3	3	1.023	0.891	0.985	0.0703183	1.068	1	1.04	0.0329884	1.072	0.187824
Q9H4A5	Golgi phosphoprotein 3-like OS=Homo sapiens GN=GOLPH3L	GOLPH3L	32.767	35.257	30.9	7	9	6	0.993	0.905	0.986	0.0508788	1.006	1.087	1	0.0471291	1.072	0.15498
Q8N0V3	Putative ribosome-binding factor A, mitochondrial OS=Homo sapiens GN=RBFA	RBFA	38.359	5.0771	3.2	1	1	1	0.882	0.968	1.054	0.088843	1.106	1.028	0.975	0.0635861	1.071	0.33604
Q16822	Phosphoenolpyruvate carboxykinase [GTP], mitochondrial OS=Homo sapiens GN=PCK2	PCK2	70.729	161.75	42.8	21	31	21	0.941	0.956	0.997	0.0300503	1.053	1.027	1.02	0.0168268	1.071	0.024483
O76041	Nebulette OS=Homo sapiens GN=NEBL	NEBL	116.45	11.881	2.3	3	4	3	0.952	1.024	0.925	0.0529226	1.046	1.012	1.048	0.0195415	1.071	0.097899
O43924	Retinal rod rhodopsin-sensitive cGMP 3',5'-cyclic phosphodiesterase subunit delta OS=Homo sapiens GN=PDE6D	PDE6D	17.42	27.852	33.3	4	5	4	0.987	0.936	0.978	0.0281503	1.078	1.045	0.984	0.0460476	1.071	0.096255
P12074	Cytochrome c oxidase subunit 6A1, mitochondrial OS=Homo sapiens GN=COX6A1	COX6A1	12.155	24.293	26.6	1	3	1	0.925	1.04	0.9	0.0781842	1.002	1.025	1.042	0.0196235	1.071	0.20234
O95873	Uncharacterized protein C6orf47 OS=Homo sapiens GN=C6orf47	C6orf47	31.71	13.169	7.1	2	2	2	1.015	0.904	0.982	0.0589452	1.071	0.989	1.046	0.0405935	1.071	0.169995
Q92791	Synaptonemal complex protein SC65 OS=Homo sapiens GN=P3H4	P3H4	50.381	16.183	13.7	5	5	5	0.861	1.141	0.911	0.153792	1.272	1.006	0.838	0.21069	1.07	0.68108
Q2TAA5	GDP-Man:Man(3)GlcNAc(2)-PP-Dol alpha-1,2-mannosyltransferase OS=Homo sapiens GN=ALG11	ALG11	55.65	17.424	12.6	4	5	4	0.901	1.045	0.961	0.0746466	1.228	0.865	1.017	0.17585	1.07	0.5823
O60927	Protein phosphatase 1 regulatory subunit 11 OS=Homo sapiens GN=PPP1R11	PPP1R11	13.952	24.207	32.5	2	2	2	0.831	1.075	0.996	0.128705	1.037	0.973	1.094	0.0585055	1.07	0.44696
Q9HCM4	Band 4.1-like protein 5 OS=Homo sapiens GN=EPB41L5	EPB41L5	81.855	22.177	11.1	7	7	7	0.957	0.911	1.034	0.0642464	1.112	0.909	1.084	0.106293	1.07	0.40614
Q15833	Syntaxin-binding protein 2 OS=Homo sapiens GN=STXBP2	STXBP2	66.452	78.969	33.7	15	18	14	0.915	0.997	0.982	0.0452608	1.032	1.08	0.986	0.0455167	1.07	0.140262
Q8TEA1	Putative methyltransferase NSUN6 OS=Homo sapiens GN=NSUN6	NSUN6	51.77	9.7765	10.7	4	6	4	0.937	0.953	1.001	0.0345624	1.052	1.018	1.023	0.0178056	1.07	0.037418
Q9H2W6	39S ribosomal protein L46, mitochondrial OS=Homo sapiens GN=MRPL46	MRPL46	31.705	73.545	24.4	6	14	6	0.964	0.977	0.963	0.00806844	1.072	1.038	0.998	0.0357534	1.07	0.035823
Q15025	TNFAIP3-interacting protein 1 OS=Homo sapiens GN=TNIP1	TNIP1	71.863	9.6955	5	3	3	3	0.983	0.886	1.033	0.0772658	1.057	0.996	1.051	0.032494	1.07	0.22782
P61088	Ubiquitin-conjugating enzyme E2 N OS=Homo sapiens GN=UBE2N	UBE2N	17.138	57.537	57.9	10	29	10	0.965	0.972	0.963	0.00488877	1.036	1.046	1.021	0.0121654	1.07	0.00095641
Q14746	Conserved oligomeric Golgi complex subunit 2 OS=Homo sapiens GN=COG2	COG2	83.207	50.923	14.2	9	9	9	0.996	0.975	0.928	0.0360316	1.051	1.009	1.041	0.0212247	1.07	0.04716
Q96DG6	Carboxymethylenebutenolidase homolog OS=Homo sapiens GN=CMBL	CMBL	28.048	9.7064	16.3	5	7	5	0.981	0.944	0.983	0.0226569	1.027	1.06	1.024	0.0192623	1.07	0.0168439
O60524	Nuclear export mediator factor NEMF OS=Homo sapiens GN=NEMF	NEMF	122.95	39.713	13.8	15	16	15	0.988	0.934	0.995	0.0343315	1.03	1.031	1.06	0.0163786	1.07	0.034761
Q9Y296	Trafficking protein particle complex subunit 4 OS=Homo sapiens GN=TRAPPC4	TRAPPC4	24.34	7.5118	13.7	3	4	3	1	1.007	0.892	0.0667157	1.004	1	1.099	0.0541785	1.07	0.24004
Q9Y547	Intraflagellar transport protein 25 homolog OS=Homo sapiens GN=HSPB11	HSPB11	16.297	17.733	10.4	1	1	1	0.976	0.932	0.991	0.0317332	0.972	1.076	1.055	0.0531685	1.07	0.134744
Q9BTV6	Diphthine methyltransferase OS=Homo sapiens GN=DPH7	DPH7	50.575	10.892	5.5	2	4	2	1.017	0.881	0.962	0.0717618	0.929	1.061	1.07	0.0773889	1.07	0.33098
P27540	Aryl hydrocarbon receptor nuclear translocator OS=Homo sapiens GN=ARNT	ARNT	86.636	32.044	16.9	9	9	9	0.87	1.017	1.018	0.0879456	1.064	1.017	1.023	0.0247229	1.069	0.26592
P78549	Endonuclease III-like protein 1 OS=Homo sapiens GN=NTHL1	NTHL1	34.389	5.8273	6.1	2	2	2	0.958	0.991	0.958	0.0196621	1.127	0.996	0.984	0.0765924	1.069	0.22988
Q15796	Mothers against decapentaplegic homolog 2 OS=Homo sapiens GN=SMAD2	SMAD2	52.306	16.515	15.2	7	12	3	0.929	1.012	0.965	0.0429676	1.083	1.043	0.98	0.0501541	1.069	0.157736
O43761	Synaptogyrin-3 OS=Homo sapiens GN=SYNGR3	SYNGR3	24.555	12.571	6.6	1	1	1	0.961	0.964	0.978	0.00937696	1.094	0.926	1.084	0.0910833	1.069	0.34504
Q9UL03	Integrator complex subunit 6 OS=Homo sapiens GN=INTS6	INTS6	100.39	6.7869	5.3	4	4	1	0.864	1.19	0.85	0.198745	0.97	1.092	1.041	0.0592388	1.069	0.59976
Q8IX90	Spindle and kinetochore-associated protein 3 OS=Homo sapiens GN=SKA3	SKA3	46.359	18.562	11.4	4	5	4	0.91	1.053	0.984	0.0728007	1.013	1.125	1.013	0.0615645	1.069	0.28892
Q12834	Cell division cycle protein 20 homolog OS=Homo sapiens GN=CDC20	CDC20	54.722	39.297	12.4	4	7	4	0.946	0.976	0.998	0.0268175	1.049	0.988	1.084	0.0466997	1.069	0.103164
Q9Y291	28S ribosomal protein S33, mitochondrial OS=Homo sapiens GN=MRPS33	MRPS33	12.629	6.2787	25.5	2	3	2	0.933	1.009	0.96	0.0398281	1.025	0.986	1.091	0.0513302	1.069	0.153102
O94761	ATP-dependent DNA helicase Q4 OS=Homo sapiens GN=RECQL4	RECQL4	133.08	27.098	2.8	3	3	3	0.924	1.07	0.909	0.0919119	1.008	1.052	1.042	0.0223067	1.069	0.2793
Q9UMS4	Pre-mRNA-processing factor 19 OS=Homo sapiens GN=PRPF19	PRPF19	55.18	147.54	32.1	12	34	12	0.969	0.965	0.981	0.00856947	1.043	1.054	1.02	0.0166981	1.069	0.0037413
Q9H7X7	Intraflagellar transport protein 22 homolog OS=Homo sapiens GN=IFT22	IFT22	20.835	7.5528	14.6	2	2	2	0.954	0.937	1.012	0.0406374	1.026	1.037	1.039	0.00676983	1.069	0.045176
P15880	40S ribosomal protein S2 OS=Homo sapiens GN=RPS2	RPS2	31.324	157.35	56	17	69	17	0.96	0.962	0.974	0.0078438	1.025	1.039	1.033	0.00680378	1.069	0.00035867
Q7Z478	ATP-dependent RNA helicase DHX29 OS=Homo sapiens GN=DHX29	DHX29	155.23	152.08	21.1	28	38	28	0.972	0.936	0.987	0.0271613	1.036	1.029	1.03	0.00366973	1.069	0.048782
P82663	28S ribosomal protein S25, mitochondrial OS=Homo sapiens GN=MRPS25	MRPS25	20.116	32.011	48	7	12	7	0.916	1.002	0.949	0.0453985	0.975	1.022	1.067	0.0450427	1.069	0.146464
Q96IU4	Protein ABHD14B OS=Homo sapiens GN=ABHD14B	ABHD14B	22.345	44.523	29	5	7	5	0.966	0.969	0.947	0.0124188	1.013	1.038	1.03	0.0124315	1.069	0.0027646
Q9NQR4	Omega-amidase NIT2 OS=Homo sapiens GN=NIT2	NIT2	30.608	124.3	55.8	13	24	13	1.019	0.949	0.951	0.0409555	1.022	1.033	1.065	0.0214791	1.069	0.063962
Q15397	Pumilio homolog 3 OS=Homo sapiens GN=PUM3	PUM3	73.584	133.2	30.4	21	36	21	0.961	0.98	0.972	0.0098243	1.064	1.017	1.031	0.0232631	1.068	0.0114412
Q9Y2V2	Calcium-regulated heat-stable protein 1 OS=Homo sapiens GN=CARHSP1	CARHSP1	15.892	3.2015	17	3	5	3	0.957	0.956	0.98	0.0140791	1.051	1.001	1.037	0.0250509	1.068	0.0178045
P48729	Casein kinase I isoform alpha OS=Homo sapiens GN=CSNK1A1	CSNK1A1	38.914	30.043	22	8	13	7	0.974	0.962	0.971	0.00644479	1.049	1.016	1.039	0.0163544	1.068	0.0032367
P62851	40S ribosomal protein S25 OS=Homo sapiens GN=RPS25	RPS25	13.742	13.02	28	4	15	4	0.978	0.943	0.975	0.020096	1.034	1.04	1.019	0.0104914	1.068	0.0068812
Q6NW29	RWD domain-containing protein 4 OS=Homo sapiens GN=RWDD4	RWDD4	21.25	11.16	20.2	4	4	4	1.005	0.976	0.93	0.038976	1.059	1.039	1.012	0.0227525	1.068	0.061479
Q9UQ90	Paraplegin OS=Homo sapiens GN=SPG7	SPG7	88.234	44.302	13.1	8	8	8	1.011	0.921	0.971	0.0465992	0.989	1.058	1.052	0.037002	1.068	0.128104
Q14680	Maternal embryonic leucine zipper kinase OS=Homo sapiens GN=MELK	MELK	74.641	6.2376	5.8	5	5	4	1.018	0.844	1.041	0.111313	0.986	1.087	1.028	0.0490853	1.068	0.39138
Q8TF05	Serine/threonine-protein phosphatase 4 regulatory subunit 1 OS=Homo sapiens GN=PPP4R1	PPP4R1	107	33.904	10	7	7	7	0.908	1.006	0.982	0.0529161	1.057	0.98	1.053	0.0420849	1.067	0.169875
P07992	DNA excision repair protein ERCC-1 OS=Homo sapiens GN=ERCC1	ERCC1	32.562	19.908	19.5	5	5	5	0.929	0.937	1.041	0.0644809	1.064	1.045	0.994	0.034997	1.067	0.192159
Q96CB9	5-methylcytosine rRNA methyltransferase NSUN4 OS=Homo sapiens GN=NSUN4	NSUN4	43.088	6.9388	7.6	3	4	3	0.923	1.005	0.978	0.0431409	1.044	1.009	1.047	0.0204451	1.067	0.075004
Q969Z3	Mitochondrial amidoxime reducing component 2 OS=Homo sapiens GN=MARC2	MARC2	38.023	4.1384	9.3	3	7	2	0.922	1.047	0.938	0.0701982	1.037	1.035	1.029	0.00402773	1.067	0.242
Q9NVC6	Mediator of RNA polymerase II transcription subunit 17 OS=Homo sapiens GN=MED17	MED17	72.889	18.818	10.3	6	8	6	0.884	0.992	1.029	0.0778053	0.975	1.077	1.047	0.0507467	1.067	0.28936
Q969X5	Endoplasmic reticulum-Golgi intermediate compartment protein 1 OS=Homo sapiens GN=ERGIC1	ERGIC1	32.592	29.868	21.7	5	5	5	0.971	0.898	1.039	0.0727456	1.07	1.036	0.996	0.0358226	1.067	0.2324
Q14684	Ribosomal RNA processing protein 1 homolog B OS=Homo sapiens GN=RRP1B	RRP1B	84.427	209.15	38.8	29	58	29	0.968	0.972	0.97	0.00206186	1.037	1.05	1.019	0.0150358	1.067	0.0186995
Q86X76	Nitrilase homolog 1 OS=Homo sapiens GN=NIT1	NIT1	35.896	38.848	19.3	6	9	6	0.975	0.985	0.955	0.0157207	1.041	1.003	1.066	0.0306007	1.067	0.032978
P62633	Cellular nucleic acid-binding protein OS=Homo sapiens GN=CNBP	CNBP	19.463	62.452	33.9	6	19	6	0.966	0.988	0.968	0.0124903	1.025	1.038	1.054	0.0139806	1.067	0.0040217
Q13509	Tubulin beta-3 chain OS=Homo sapiens GN=TUBB3	TUBB3	50.432	15.346	33.8	13	92	1	0.941	1.018	0.946	0.0444942	0.994	1.063	1.044	0.0344809	1.067	0.113018
P07196	Neurofilament light polypeptide OS=Homo sapiens GN=NEFL	NEFL	61.516	51.323	29.5	17	27	15	0.987	0.957	0.967	0.0157423	1.034	1.034	1.038	0.00223059	1.067	0.018317
P36959	GMP reductase 1 OS=Homo sapiens GN=GMPR	GMPR	37.418	9.1857	8.4	3	4	1	1	0.923	0.982	0.0415954	1.024	1.052	1.025	0.0153676	1.067	0.059199
Q9H0W8	Protein SMG9 OS=Homo sapiens GN=SMG9	SMG9	57.65	81.382	16.7	8	9	8	0.989	0.983	0.998	0.0076261	1.011	1.096	1.062	0.0405008	1.067	0.057301
Q9Y4K3	TNF receptor-associated factor 6 OS=Homo sapiens GN=TRAF6	TRAF6	59.573	31.975	12.3	6	6	6	0.951	1.002	0.916	0.045222	0.97	1.078	1.012	0.0533751	1.067	0.187921
Q96GD0	Pyridoxal phosphate phosphatase OS=Homo sapiens GN=PDXP	PDXP	31.698	56.88	35.8	9	14	9	0.973	0.978	0.929	0.0280864	0.987	1.042	1.043	0.0312957	1.067	0.057175
O95376	E3 ubiquitin-protein ligase ARIH2 OS=Homo sapiens GN=ARIH2	ARIH2	57.818	96.047	32	14	20	14	0.905	0.971	1.02	0.0597815	1.031	1.003	1.053	0.0243537	1.066	0.154521
Q9UHA4	Ragulator complex protein LAMTOR3 OS=Homo sapiens GN=LAMTOR3	LAMTOR3	13.623	39.419	36.3	3	4	3	0.96	0.982	1.019	0.0302088	1.087	0.959	1.111	0.0776512	1.066	0.26316
O75127	Pentatricopeptide repeat-containing protein 1, mitochondrial OS=Homo sapiens GN=PTCD1	PTCD1	78.855	29.352	8.7	5	8	5	0.922	0.978	0.99	0.0376766	1.043	1.011	1.027	0.0155794	1.066	0.049816
Q7L8W6	Diphthine--ammonia ligase OS=Homo sapiens GN=DPH6	DPH6	30.306	3.3853	8.6	2	3	2	0.899	0.983	1.024	0.0657819	1.013	1.02	1.064	0.0267807	1.066	0.187576
Q8WUI4	Histone deacetylase 7 OS=Homo sapiens GN=HDAC7	HDAC7	102.93	2.1247	1.9	2	2	2	0.953	0.935	1.021	0.0467767	1.07	1.019	1.011	0.0309728	1.066	0.117923
Q9Y2Q5	Ragulator complex protein LAMTOR2 OS=Homo sapiens GN=LAMTOR2	LAMTOR2	13.507	14.895	39.2	4	6	4	0.934	0.975	0.993	0.0312591	1.048	1.022	1.024	0.0140288	1.066	0.02974
O60783	28S ribosomal protein S14, mitochondrial OS=Homo sapiens GN=MRPS14	MRPS14	15.139	26.799	29.7	3	5	3	0.96	1.013	0.936	0.0406322	1.066	1.06	0.976	0.0486644	1.066	0.156184
Q8WVY7	Ubiquitin-like domain-containing CTD phosphatase 1 OS=Homo sapiens GN=UBLCP1	UBLCP1	36.804	34.346	29.9	9	12	9	0.963	0.966	0.973	0.00530489	1.052	1.028	1.014	0.0186342	1.066	0.0050804
Q9NZN4	EH domain-containing protein 2 OS=Homo sapiens GN=EHD2	EHD2	61.161	1.4628	4.8	3	4	1	0.952	0.919	1.033	0.0605992	1.025	0.93	1.142	0.102864	1.066	0.41032
O15226	NF-kappa-B-repressing factor OS=Homo sapiens GN=NKRF	NKRF	77.672	151.71	38	25	40	25	0.957	0.984	0.953	0.0174798	1.028	1.018	1.04	0.0107082	1.066	0.0053176
Q6UX04	Peptidyl-prolyl cis-trans isomerase CWC27 homolog OS=Homo sapiens GN=CWC27	CWC27	53.846	56.78	16.5	4	7	4	0.96	0.962	0.98	0.0113871	1.026	1.033	1.034	0.00422784	1.066	0.00074056
P25787	Proteasome subunit alpha type-2 OS=Homo sapiens GN=PSMA2	PSMA2	25.898	184.1	53.4	12	22	12	0.976	0.993	0.942	0.0267619	1.038	1.024	1.042	0.00913495	1.066	0.0157023
Q92597	Protein NDRG1 OS=Homo sapiens GN=NDRG1	NDRG1	42.835	58.465	11.2	3	5	3	0.984	0.979	0.958	0.0141693	1.042	1.032	1.039	0.00494533	1.066	0.00166242
Q9NSD9	Phenylalanine--tRNA ligase beta subunit OS=Homo sapiens GN=FARSB	FARSB	66.115	224.79	51.1	30	59	30	0.979	0.974	0.953	0.0142424	1.036	1.015	1.048	0.0161697	1.066	0.0067775
Q9Y4Z0	U6 snRNA-associated Sm-like protein LSm4 OS=Homo sapiens GN=LSM4	LSM4	15.35	15.352	20.9	3	8	3	0.978	0.958	1.009	0.0261769	1.029	1.076	1.033	0.0249117	1.066	0.038222
Q99986	Serine/threonine-protein kinase VRK1 OS=Homo sapiens GN=VRK1	VRK1	45.476	86.338	41.9	13	25	13	0.967	0.961	0.963	0.00317024	1.017	1.006	1.06	0.0277683	1.066	0.060962
Q8IYS1	Peptidase M20 domain-containing protein 2 OS=Homo sapiens GN=PM20D2	PM20D2	47.776	32.669	16.7	7	9	7	0.973	0.97	0.971	0.00157261	1.023	1.034	1.049	0.0126058	1.066	0.0137611
Q13541	Eukaryotic translation initiation factor 4E-binding protein 1 OS=Homo sapiens GN=EIF4EBP1	EIF4EBP1	12.58	4.3478	42.4	3	3	3	1.006	0.876	1.028	0.0846868	1.056	1.128	0.917	0.103765	1.066	0.46018
Q86V81	THO complex subunit 4 OS=Homo sapiens GN=ALYREF	ALYREF	26.888	249.59	49	12	41	12	0.981	0.974	0.951	0.0162027	1.027	1.03	1.04	0.00659366	1.066	0.0029805
P61927	60S ribosomal protein L37 OS=Homo sapiens GN=RPL37	RPL37	11.078	7.6106	40.2	5	15	5	0.994	0.96	0.935	0.030752	1.012	1.035	1.033	0.0124101	1.066	0.026763
O95905	Protein ecdysoneless homolog OS=Homo sapiens GN=ECD	ECD	72.757	14.155	9.3	4	4	4	1.001	0.972	0.947	0.0277651	0.994	1.091	1.028	0.0474307	1.066	0.118184
Q9HBE1	POZ-, AT hook-, and zinc finger-containing protein 1 OS=Homo sapiens GN=PATZ1	PATZ1	74.059	21.707	7.9	5	7	4	1.032	0.947	0.947	0.0503159	1.022	0.985	1.113	0.0633376	1.066	0.2444
Q96EY9	Probable inactive tRNA-specific adenosine deaminase-like protein 3 OS=Homo sapiens GN=ADAT3	ADAT3	38.07	3.855	4.8	2	2	2	0.856	1.143	0.909	0.157548	1.029	1	1.069	0.0335499	1.065	0.52222
Q9Y6J9	TAF6-like RNA polymerase II p300/CBP-associated factor-associated factor 65 kDa subunit 6L OS=Homo sapiens GN=TAF6L	TAF6L	67.814	55.322	15	6	6	6	0.799	0.926	1.181	0.200834	0.95	1.112	1.034	0.0785063	1.065	0.63018
Q9BST9	Rhotekin OS=Homo sapiens GN=RTKN	RTKN	62.667	28.99	14.9	7	8	7	0.943	1.008	0.958	0.035099	1.087	0.975	1.037	0.0543147	1.065	0.169918
Q8IZ73	RNA pseudouridylate synthase domain-containing protein 2 OS=Homo sapiens GN=RPUSD2	RPUSD2	61.311	30.571	16.9	7	8	7	0.994	0.999	0.927	0.0413051	1.133	1.008	0.968	0.083054	1.065	0.31472
Q9P2N6	KAT8 regulatory NSL complex subunit 3 OS=Homo sapiens GN=KANSL3	KANSL3	95.991	20.172	5.5	4	4	4	0.943	0.985	0.981	0.0239056	1.059	0.978	1.06	0.0455829	1.065	0.107325
Q5VSG8	Glycoprotein endo-alpha-1,2-mannosidase-like protein OS=Homo sapiens GN=MANEAL	MANEAL	51.316	8.323	2.4	1	2	1	0.979	0.902	1.027	0.0650531	1.082	0.932	1.083	0.0841711	1.065	0.36694
P49354	Protein farnesyltransferase/geranylgeranyltransferase type-1 subunit alpha OS=Homo sapiens GN=FNTA	FNTA	44.408	49.394	19	7	10	7	0.952	1.033	0.913	0.0633672	1.048	1.033	1.004	0.0217518	1.065	0.172939
Q9NRX2	39S ribosomal protein L17, mitochondrial OS=Homo sapiens GN=MRPL17	MRPL17	20.05	3.3285	13.7	3	3	3	0.96	1.009	0.942	0.0357348	1.047	1.094	0.958	0.0668659	1.065	0.23288
Q14657	EKC/KEOPS complex subunit LAGE3 OS=Homo sapiens GN=LAGE3	LAGE3	14.804	28.958	21	2	4	2	0.963	0.89	1.012	0.064285	1.05	0.987	1.015	0.0310269	1.065	0.192862
Q9H6D7	HAUS augmin-like complex subunit 4 OS=Homo sapiens GN=HAUS4	HAUS4	42.399	13.901	20.9	7	7	7	0.957	0.967	0.984	0.0140823	1.036	1.008	1.054	0.0224472	1.065	0.015123
Q9NRN7	L-aminoadipate-semialdehyde dehydrogenase-phosphopantetheinyl transferase OS=Homo sapiens GN=AASDHPPT	AASDHPPT	35.776	78.65	34	10	21	10	0.962	0.996	0.963	0.019871	1.039	1.041	1.03	0.00565222	1.065	0.0057003
P62854	40S ribosomal protein S26 OS=Homo sapiens GN=RPS26	RPS26	13.015	36.513	37.4	4	11	4	0.97	0.987	0.949	0.0196508	1.044	1.013	1.039	0.0161272	1.065	0.0122642
Q9NXU5	ADP-ribosylation factor-like protein 15 OS=Homo sapiens GN=ARL15	ARL15	22.876	21.578	19.1	3	3	3	0.887	1.034	0.986	0.0773581	0.95	1.093	1.053	0.071489	1.065	0.3581
Q6P1J9	Parafibromin OS=Homo sapiens GN=CDC73	CDC73	60.576	95.127	41.1	22	37	22	0.967	0.957	0.978	0.0108587	1.025	1.036	1.031	0.0053437	1.065	0.00075986
Q9C0B7	Transport and Golgi organization protein 6 homolog OS=Homo sapiens GN=TANGO6	TANGO6	120.75	42.667	7.4	6	6	6	0.985	0.958	0.935	0.0260875	1.036	1.017	1.013	0.0120237	1.065	0.0176422
Q9NSI2	Protein FAM207A OS=Homo sapiens GN=FAM207A	FAM207A	25.456	43.796	43.9	8	11	8	0.993	0.951	0.973	0.0216057	1.044	0.991	1.071	0.0393092	1.065	0.075781
P40337	Von Hippel-Lindau disease tumor suppressor OS=Homo sapiens GN=VHL	VHL	24.152	3.0088	8.9	2	2	2	1.04	0.953	0.918	0.0647405	1.091	1.002	1.006	0.0486634	1.065	0.24862
P34949	Mannose-6-phosphate isomerase OS=Homo sapiens GN=MPI	MPI	46.655	99.651	30.7	9	20	9	0.961	0.965	0.972	0.00576373	0.996	1.026	1.065	0.0336226	1.065	0.035739
Q9BR39	Junctophilin-2 OS=Homo sapiens GN=JPH2	JPH2	74.221	2.8649	1.6	1	2	1	0.903	1.012	0.991	0.0597008	0.908	1.128	1.058	0.108983	1.065	0.43892
Q9H6K4	Optic atrophy 3 protein OS=Homo sapiens GN=OPA3	OPA3	19.996	3.9634	13.4	3	3	3	1.003	0.943	0.961	0.0317746	1.005	1.012	1.079	0.0395866	1.065	0.099863
Q96NB3	Zinc finger protein 830 OS=Homo sapiens GN=ZNF830	ZNF830	41.998	20.833	19.1	5	5	5	1.07	0.915	0.918	0.0915976	0.95	0.986	1.156	0.106751	1.065	0.48302
Q15057	Arf-GAP with coiled-coil, ANK repeat and PH domain-containing protein 2 OS=Homo sapiens GN=ACAP2	ACAP2	88.028	17.875	9.9	6	6	6	0.947	0.941	1.025	0.0482611	1.089	1.002	1.007	0.0473048	1.064	0.189738
Q8NCE0	tRNA-splicing endonuclease subunit Sen2 OS=Homo sapiens GN=TSEN2	TSEN2	53.246	1.499	4.1	2	2	2	0.902	1.003	1.006	0.0610073	1.019	1.061	1.016	0.0243794	1.064	0.172141
Q00653	Nuclear factor NF-kappa-B p100 subunit OS=Homo sapiens GN=NFKB2	NFKB2	96.748	16.555	6.9	6	8	6	0.922	0.994	1.002	0.0452987	1.038	1.061	1.007	0.0261738	1.064	0.103842
Q6P1R4	tRNA-dihydrouridine(16/17) synthase [NAD(P)(+)]-like OS=Homo sapiens GN=DUS1L	DUS1L	53.23	14.291	9.1	4	6	4	0.943	0.983	0.985	0.0244168	1.059	1.048	0.991	0.0353465	1.064	0.068139
O96017	Serine/threonine-protein kinase Chk2 OS=Homo sapiens GN=CHEK2	CHEK2	60.914	41.815	16.4	6	7	6	0.98	0.972	0.949	0.0166427	1.075	1.009	1.002	0.0391557	1.064	0.069502
O43318	Mitogen-activated protein kinase kinase kinase 7 OS=Homo sapiens GN=MAP3K7	MAP3K7	67.195	41.192	16	8	8	8	0.964	0.949	0.972	0.0121416	1.046	0.991	1.034	0.0282508	1.064	0.026218
Q9NTI5	Sister chromatid cohesion protein PDS5 homolog B OS=Homo sapiens GN=PDS5B	PDS5B	164.67	195.25	26.9	37	44	33	0.967	0.959	0.987	0.0148529	1.039	1.037	1.022	0.00899765	1.064	0.0033848
Q9UQ84	Exonuclease 1 OS=Homo sapiens GN=EXO1	EXO1	94.102	24.296	7.3	5	5	5	0.922	0.933	1.054	0.0755328	0.989	1.044	1.061	0.0364908	1.064	0.26436
P61964	WD repeat-containing protein 5 OS=Homo sapiens GN=WDR5	WDR5	36.588	101.34	37.1	10	17	10	0.956	0.962	0.994	0.0210461	1.022	1.03	1.045	0.0113105	1.064	0.0105014
Q9P2X3	Protein IMPACT OS=Homo sapiens GN=IMPACT	IMPACT	36.476	25.616	20.3	4	5	4	1.003	0.996	0.928	0.0424619	1.069	1.003	1.042	0.0319666	1.064	0.111698
P56962	Syntaxin-17 OS=Homo sapiens GN=STX17	STX17	33.403	10.798	13.9	4	4	4	0.962	0.969	0.974	0.00622483	1.018	1.062	1.011	0.0268327	1.064	0.019182
Q9NVP1	ATP-dependent RNA helicase DDX18 OS=Homo sapiens GN=DDX18	DDX18	75.406	200.57	40.3	22	47	22	0.96	0.952	0.991	0.0212877	1.007	1.038	1.044	0.0192857	1.064	0.0198961
Q7Z4G1	COMM domain-containing protein 6 OS=Homo sapiens GN=COMMD6	COMMD6	9.638	12.579	38.8	3	5	3	1.034	0.89	0.959	0.0749436	1.043	1.017	1.008	0.0177722	1.064	0.22382
P42892	Endothelin-converting enzyme 1 OS=Homo sapiens GN=ECE1	ECE1	87.163	26.844	12.2	7	9	7	1.024	0.981	0.912	0.0581084	1.155	1.047	0.9	0.123787	1.063	0.48776
Q3KRA6	UPF0538 protein C2orf76 OS=Homo sapiens GN=C2orf76	C2orf76	14.609	1.7448	11.1	2	2	2	0.945	0.936	1.031	0.0540285	1.054	0.998	1.043	0.0287597	1.063	0.154395
Q99543	DnaJ homolog subfamily C member 2 OS=Homo sapiens GN=DNAJC2	DNAJC2	71.996	121.74	26.1	15	19	15	0.958	1.007	0.946	0.0333042	1.044	1.046	1.004	0.0229727	1.063	0.057779
P10619	Lysosomal protective protein OS=Homo sapiens GN=CTSA	CTSA	54.465	80.587	12.3	6	9	6	0.97	0.983	0.957	0.0134021	1.055	0.98	1.058	0.042864	1.063	0.083523
Q6NW34	Nucleolus and neural progenitor protein OS=Homo sapiens GN=NEPRO	NEPRO	64.551	9.7546	7.9	5	6	5	0.948	0.975	1.033	0.0440784	1.031	1.056	1.055	0.0135142	1.063	0.078441
Q96S44	TP53-regulating kinase OS=Homo sapiens GN=TP53RK	TP53RK	28.16	24.24	21.3	6	9	6	0.985	0.981	0.956	0.0161358	1.067	1.012	1.027	0.0274609	1.063	0.030783
Q8N4P3	Guanosine-3',5'-bis(diphosphate) 3'-pyrophosphohydrolase MESH1 OS=Homo sapiens GN=HDDC3	HDDC3	20.329	4.6942	7.3	1	2	1	0.915	1.099	0.897	0.115209	0.97	1.075	1.048	0.0528858	1.063	0.44578
Q9NVU7	Protein SDA1 homolog OS=Homo sapiens GN=SDAD1	SDAD1	79.87	35.377	13.4	10	12	10	0.962	0.985	0.958	0.0150482	1.016	1.04	1.033	0.0119867	1.063	0.0051167
Q14197	Peptidyl-tRNA hydrolase ICT1, mitochondrial OS=Homo sapiens GN=MRPL58	MRPL58	23.63	34.426	35.4	7	9	7	0.987	0.997	0.925	0.0402244	1.04	1.011	1.042	0.0168277	1.063	0.067595
Q9NZI7	Upstream-binding protein 1 OS=Homo sapiens GN=UBP1	UBP1	60.49	29.224	11.3	6	9	5	0.962	1.005	0.944	0.0323004	1.013	1.005	1.075	0.0371625	1.063	0.101025
Q9BZL1	Ubiquitin-like protein 5 OS=Homo sapiens GN=UBL5	UBL5	8.5468	18.402	41.1	4	7	4	0.97	0.967	0.967	0.00178931	1.014	1.02	1.053	0.0204082	1.063	0.037544
Q9UN30	Sex comb on midleg-like protein 1 OS=Homo sapiens GN=SCML1	SCML1	37.447	8.4345	6.7	2	3	2	1.041	0.94	0.931	0.0629222	1.04	1.064	0.992	0.0355238	1.063	0.21014
Q92859	Neogenin OS=Homo sapiens GN=NEO1	NEO1	160.01	3.7412	1.6	2	2	2	0.955	1.082	0.88	0.105015	1.105	0.987	1.005	0.0615804	1.062	0.43632
Q9H1A3	Methyltransferase-like protein 9 OS=Homo sapiens GN=METTL9	METTL9	36.536	12.79	8.2	2	2	2	0.943	1.002	0.968	0.0304986	1.06	0.998	1.037	0.0303802	1.062	0.071445
Q9NZM4	Glioma tumor suppressor candidate region gene 1 protein OS=Homo sapiens GN=GLTSCR1	GLTSCR1	158.49	13.689	3.1	4	4	4	0.992	0.958	0.965	0.0184772	1.103	0.977	1.016	0.0625056	1.062	0.193618
Q9C0D5	Protein TANC1 OS=Homo sapiens GN=TANC1	TANC1	202.22	15.131	2.7	4	4	4	1.065	0.859	0.993	0.107518	1.174	0.966	0.959	0.118257	1.062	0.54908
Q9GZS1	DNA-directed RNA polymerase I subunit RPA49 OS=Homo sapiens GN=POLR1E	POLR1E	53.961	38.174	20	8	9	8	0.953	0.948	1.004	0.0320027	1.044	1.054	0.987	0.0351474	1.062	0.094443
Q8TEA8	D-tyrosyl-tRNA(Tyr) deacylase 1 OS=Homo sapiens GN=DTD1	DTD1	23.423	1.9222	3.3	1	1	1	0.896	0.975	1.041	0.0747909	0.976	1.125	0.992	0.079339	1.062	0.39344
P63172	Dynein light chain Tctex-type 1 OS=Homo sapiens GN=DYNLT1	DYNLT1	12.452	36.519	49.6	3	4	3	0.979	0.887	1.047	0.0826977	1.062	1.009	1.024	0.0264806	1.062	0.28314
O00411	DNA-directed RNA polymerase, mitochondrial OS=Homo sapiens GN=POLRMT	POLRMT	138.62	71.456	15.2	15	16	15	0.986	0.966	0.973	0.0104091	1.06	1.034	1.012	0.0232078	1.062	0.0160421
Q96CU9	FAD-dependent oxidoreductase domain-containing protein 1 OS=Homo sapiens GN=FOXRED1	FOXRED1	53.811	37.487	14.6	7	11	7	0.982	0.973	0.946	0.0193743	1.055	1.004	1.022	0.025185	1.062	0.031259
P09601	Heme oxygenase 1 OS=Homo sapiens GN=HMOX1	HMOX1	32.818	130.5	47.2	11	20	11	0.953	0.973	0.951	0.0126856	1.003	1.021	1.03	0.0135046	1.062	0.0051005
O94855	Protein transport protein Sec24D OS=Homo sapiens GN=SEC24D	SEC24D	113.01	79.267	15.8	13	16	12	0.987	0.949	0.983	0.02146	1.021	1.041	1.037	0.0102449	1.062	0.0113397
O14910	Protein lin-7 homolog A OS=Homo sapiens GN=LIN7A	LIN7A	25.996	4.4244	16.7	4	7	2	0.967	0.961	0.983	0.0117202	0.99	1.064	1.038	0.0364241	1.062	0.056156
Q96CD2	Phosphopantothenoylcysteine decarboxylase OS=Homo sapiens GN=PPCDC	PPCDC	22.395	9.1085	22.5	4	5	4	0.983	0.904	1.023	0.0624286	0.977	1.039	1.075	0.0481121	1.062	0.2527
Q9NX20	39S ribosomal protein L16, mitochondrial OS=Homo sapiens GN=MRPL16	MRPL16	28.449	17.737	13.9	3	3	3	0.939	0.998	0.98	0.0310983	1.118	0.962	1.015	0.0768894	1.061	0.2927
O75387	Large neutral amino acids transporter small subunit 3 OS=Homo sapiens GN=SLC43A1	SLC43A1	61.476	9.4055	3.2	1	1	1	1.002	0.964	0.952	0.0268359	1.151	0.957	0.988	0.100985	1.061	0.39296
P62487	DNA-directed RNA polymerase II subunit RPB7 OS=Homo sapiens GN=POLR2G	POLR2G	19.294	49.43	34.9	5	7	5	0.961	0.97	0.994	0.0174961	1.074	1.034	0.994	0.0386847	1.061	0.078518
Q7Z4H3	HD domain-containing protein 2 OS=Homo sapiens GN=HDDC2	HDDC2	23.39	107.65	62.3	9	17	9	0.935	1.014	0.947	0.0441003	1.015	1.033	1.026	0.00885534	1.061	0.07758
P35268	60S ribosomal protein L22 OS=Homo sapiens GN=RPL22	RPL22	14.787	56.636	39.1	3	11	3	0.963	0.964	0.999	0.0210205	1.038	1.039	1.027	0.00643524	1.061	0.0088582
Q9ULH7	MKL/myocardin-like protein 2 OS=Homo sapiens GN=MKL2	MKL2	118.13	5.4083	4.6	5	5	4	0.943	0.977	0.993	0.0262969	1.007	1.052	1.033	0.0219184	1.061	0.038736
P04114	Apolipoprotein B-100 OS=Homo sapiens GN=APOB	APOB	515.6	2.0634	0.2	1	1	1	0.965	0.977	0.972	0.00620561	1.028	0.988	1.076	0.0427496	1.061	0.147043
Q96AY2	Crossover junction endonuclease EME1 OS=Homo sapiens GN=EME1	EME1	63.251	1.8043	1.6	1	1	1	1.038	0.901	0.978	0.0706297	1.1	1.008	0.987	0.0582579	1.061	0.32312
Q16629	Serine/arginine-rich splicing factor 7 OS=Homo sapiens GN=SRSF7	SRSF7	27.366	68.206	36.6	10	36	9	0.966	0.984	0.955	0.0151189	1.022	1.033	1.027	0.00536104	1.061	0.0028379
Q96SN8	CDK5 regulatory subunit-associated protein 2 OS=Homo sapiens GN=CDK5RAP2	CDK5RAP2	215.04	52.995	9.2	15	16	14	0.981	0.972	0.919	0.0349943	1.03	0.995	1.023	0.0182286	1.061	0.056717
Q9BX95	Sphingosine-1-phosphate phosphatase 1 OS=Homo sapiens GN=SGPP1	SGPP1	49.107	11.645	8.4	4	5	4	0.96	1.018	0.938	0.0425185	1.004	1.127	0.963	0.0827553	1.061	0.33944
P00918	Carbonic anhydrase 2 OS=Homo sapiens GN=CA2	CA2	29.246	290.29	66.9	16	51	16	0.969	0.964	0.985	0.0112779	1.012	1.043	1.042	0.0170645	1.061	0.0075989
Q9NVH6	Trimethyllysine dioxygenase, mitochondrial OS=Homo sapiens GN=TMLHE	TMLHE	49.517	40.528	13.8	5	6	5	0.986	1.032	0.933	0.0503638	1.027	1.081	1.023	0.0310381	1.061	0.153984
P15170	Eukaryotic peptide chain release factor GTP-binding subunit ERF3A OS=Homo sapiens GN=GSPT1	GSPT1	55.755	253.23	51.3	30	70	17	0.973	0.95	0.985	0.0183484	1.013	1.037	1.036	0.0131986	1.061	0.0100824
Q96RU2	Ubiquitin carboxyl-terminal hydrolase 28 OS=Homo sapiens GN=USP28	USP28	122.49	50.475	10.3	8	11	8	1.006	0.962	0.931	0.0390003	1.043	1.048	0.984	0.0347268	1.061	0.121536
P63279	SUMO-conjugating enzyme UBC9 OS=Homo sapiens GN=UBE2I	UBE2I	18.007	68.121	32.3	7	19	7	0.996	0.922	0.987	0.0416978	1.009	1.033	1.04	0.0158258	1.061	0.078716
Q9HBF4	Zinc finger FYVE domain-containing protein 1 OS=Homo sapiens GN=ZFYVE1	ZFYVE1	87.175	26.165	7.6	6	7	6	0.981	1.036	0.924	0.0571265	0.986	1.063	1.071	0.0451309	1.061	0.23016
Q9UL18	Protein argonaute-1 OS=Homo sapiens GN=AGO1	AGO1	97.213	4.6537	7.7	5	7	4	0.924	0.902	1.091	0.106296	1.136	0.934	1.023	0.0981934	1.06	0.52118
Q92625	Ankyrin repeat and SAM domain-containing protein 1A OS=Homo sapiens GN=ANKS1A	ANKS1A	123.11	29.382	5.6	6	10	6	0.954	0.953	1.023	0.0410877	1.09	1.056	0.959	0.0656792	1.06	0.26976
A7E2V4	Zinc finger SWIM domain-containing protein 8 OS=Homo sapiens GN=ZSWIM8	ZSWIM8	197.3	16.912	2.1	3	4	3	0.969	1.011	0.937	0.0381684	1.061	0.996	1.034	0.0316934	1.06	0.111936
Q13951	Core-binding factor subunit beta OS=Homo sapiens GN=CBFB	CBFB	21.508	19.904	22	4	9	4	0.979	0.953	1.005	0.0265577	1.068	1.064	0.98	0.047904	1.06	0.145978
Q9BY32	Inosine triphosphate pyrophosphatase OS=Homo sapiens GN=ITPA	ITPA	21.445	50.641	50	6	15	6	0.962	1.017	0.976	0.0290185	1.049	1.025	1.057	0.0159566	1.06	0.037236
Q96T83	Sodium/hydrogen exchanger 7 OS=Homo sapiens GN=SLC9A7	SLC9A7	80.13	2.8787	2.5	2	2	2	0.942	0.928	1.044	0.065188	1.024	1.001	1.064	0.0309615	1.06	0.22722
Q8IY18	Structural maintenance of chromosomes protein 5 OS=Homo sapiens GN=SMC5	SMC5	128.81	40.716	12.6	14	15	14	0.947	0.988	0.966	0.0212185	1.02	1.05	1.005	0.022354	1.06	0.0309
P63027	Vesicle-associated membrane protein 2 OS=Homo sapiens GN=VAMP2	VAMP2	12.663	21.172	34.5	3	9	1	0.903	0.924	1.079	0.099236	0.966	1.072	1.042	0.053219	1.06	0.41498
P55212	Caspase-6 OS=Homo sapiens GN=CASP6	CASP6	33.31	38.912	32.1	8	12	8	0.972	0.958	0.987	0.0149155	1.038	1.015	1.04	0.0134747	1.06	0.0071812
Q9BYG3	MKI67 FHA domain-interacting nucleolar phosphoprotein OS=Homo sapiens GN=NIFK	NIFK	34.222	115.68	40.3	11	23	11	0.98	0.963	0.951	0.0151054	1.046	1.023	1	0.0224829	1.06	0.02064
Q9BPW8	Protein NipSnap homolog 1 OS=Homo sapiens GN=NIPSNAP1	NIPSNAP1	33.31	44.955	24.6	8	13	6	0.954	1.004	0.953	0.030052	1.014	1.041	1.032	0.0133603	1.06	0.034455
Q9UBS8	E3 ubiquitin-protein ligase RNF14 OS=Homo sapiens GN=RNF14	RNF14	53.837	25.478	16.5	7	7	7	0.985	0.954	0.953	0.0188728	1.04	0.953	1.073	0.0606575	1.06	0.194938
O96007	Molybdopterin synthase catalytic subunit OS=Homo sapiens GN=MOCS2	MOCS2	20.944	41.762	28.7	4	6	4	0.934	0.98	1.001	0.0352678	0.985	1.104	1.002	0.0624662	1.06	0.23588
Q9BVC4	Target of rapamycin complex subunit LST8 OS=Homo sapiens GN=MLST8	MLST8	35.876	26.375	12.3	4	4	4	0.961	0.998	0.956	0.0236109	0.998	1.064	1.028	0.0320829	1.06	0.065944
Q9Y3T6	R3H and coiled-coil domain-containing protein 1 OS=Homo sapiens GN=R3HCC1	R3HCC1	49.091	19.189	7.3	3	4	3	0.953	0.952	1.01	0.0341695	0.986	1.067	1.036	0.0396922	1.06	0.129064
O43741	5'-AMP-activated protein kinase subunit beta-2 OS=Homo sapiens GN=PRKAB2	PRKAB2	30.302	16.356	13.2	2	2	2	0.987	0.898	1.03	0.0692857	1.013	1.06	1.018	0.0250535	1.06	0.23154
P26373	60S ribosomal protein L13 OS=Homo sapiens GN=RPL13	RPL13	24.261	56.523	41.2	9	40	9	0.994	0.948	0.963	0.0242264	1.019	1.046	1.014	0.0167727	1.06	0.025998
P09429	High mobility group protein B1 OS=Homo sapiens GN=HMGB1	HMGB1	24.893	183.3	45.1	14	65	12	0.985	0.959	0.971	0.0133923	1.008	1.037	1.044	0.0185376	1.06	0.012175
Q9BUR4	Telomerase Cajal body protein 1 OS=Homo sapiens GN=WRAP53	WRAP53	59.309	26.713	16.6	6	7	6	0.984	0.956	0.999	0.022278	1.004	1.04	1.072	0.0327531	1.06	0.06478
Q9UPY8	Microtubule-associated protein RP/EB family member 3 OS=Homo sapiens GN=MAPRE3	MAPRE3	31.982	5.9975	19.2	6	7	4	1.011	0.939	0.963	0.0377555	0.978	1.05	1.061	0.0437825	1.06	0.155241
Q9BWE0	Replication initiator 1 OS=Homo sapiens GN=REPIN1	REPIN1	63.574	55.021	13.2	6	8	6	0.925	0.992	1.043	0.0599803	1.069	1.062	1.003	0.0347036	1.059	0.22132
Q9H6R0	Putative ATP-dependent RNA helicase DHX33 OS=Homo sapiens GN=DHX33	DHX33	78.873	13.412	8.8	6	8	6	0.944	0.947	0.992	0.0279799	1.09	0.983	0.981	0.0612592	1.059	0.21968
P35670	Copper-transporting ATPase 2 OS=Homo sapiens GN=ATP7B	ATP7B	157.26	8.625	2.7	4	5	3	0.909	0.955	1.055	0.0767172	1.044	1.07	0.976	0.0471249	1.059	0.3297
Q9NUY8	TBC1 domain family member 23 OS=Homo sapiens GN=TBC1D23	TBC1D23	78.321	42.919	14.2	9	11	9	0.919	0.993	0.949	0.0390284	1.046	1	0.985	0.0314606	1.059	0.115419
Q9H3Q1	Cdc42 effector protein 4 OS=Homo sapiens GN=CDC42EP4	CDC42EP4	37.979	34.287	10.4	3	5	3	0.951	0.867	1.1	0.121317	1.078	0.966	1.046	0.0560086	1.059	0.4917
Q92785	Zinc finger protein ubi-d4 OS=Homo sapiens GN=DPF2	DPF2	44.155	51.456	25.8	8	12	7	0.955	0.972	0.977	0.0119138	1.062	0.998	1.016	0.0321896	1.059	0.046855
Q8N2K1	Ubiquitin-conjugating enzyme E2 J2 OS=Homo sapiens GN=UBE2J2	UBE2J2	28.898	7.1994	14.3	3	3	3	0.902	0.907	1.107	0.120309	0.994	1.064	1.031	0.0340101	1.059	0.45916
Q9BT17	Mitochondrial ribosome-associated GTPase 1 OS=Homo sapiens GN=MTG1	MTG1	37.236	3.6474	4.8	2	2	2	0.94	0.991	0.986	0.0289128	1.035	1.008	1.047	0.0193932	1.059	0.044282
Q13630	GDP-L-fucose synthase OS=Homo sapiens GN=TSTA3	TSTA3	35.892	59.887	28.7	7	8	7	0.942	0.99	0.978	0.0257526	1.036	1.021	1.024	0.00772858	1.059	0.0196605
Q8IXJ6	NAD-dependent protein deacetylase sirtuin-2 OS=Homo sapiens GN=SIRT2	SIRT2	43.182	12.311	12.3	5	5	5	0.935	0.954	1.03	0.0516642	1.015	1.022	1.055	0.0207264	1.059	0.141443
Q8IUH3	RNA-binding protein 45 OS=Homo sapiens GN=RBM45	RBM45	53.502	38.096	20.6	7	8	7	0.956	1.02	0.939	0.0439577	1.034	0.985	1.067	0.0401095	1.059	0.171757
P57081	tRNA (guanine-N(7)-)-methyltransferase non-catalytic subunit WDR4 OS=Homo sapiens GN=WDR4	WDR4	45.489	34.254	17.2	6	10	6	0.964	0.982	0.978	0.0096973	1.039	1.01	1.047	0.0188643	1.059	0.0101183
Q5VSY0	G kinase-anchoring protein 1 OS=Homo sapiens GN=GKAP1	GKAP1	42.078	2.811	2.5	1	1	1	1.001	0.949	0.969	0.0269576	1.053	1.06	0.978	0.0441187	1.059	0.131421
Q8NE71	ATP-binding cassette sub-family F member 1 OS=Homo sapiens GN=ABCF1	ABCF1	95.925	249.31	28.4	21	40	19	0.988	0.966	0.962	0.0144033	1.032	1.024	1.031	0.00423605	1.059	0.0025375
P08865	40S ribosomal protein SA OS=Homo sapiens GN=RPSA	RPSA	32.854	297.82	47.1	11	38	11	0.98	1.018	0.933	0.0435817	1.022	1.021	1.061	0.0220465	1.059	0.107502
Q8N9N2	Activating signal cointegrator 1 complex subunit 1 OS=Homo sapiens GN=ASCC1	ASCC1	45.509	5.3017	6	3	4	3	0.984	0.99	0.943	0.0263078	1.025	1.027	1.037	0.00624387	1.059	0.0196846
Q8WUD4	Coiled-coil domain-containing protein 12 OS=Homo sapiens GN=CCDC12	CCDC12	19.181	34.618	36.1	5	6	5	0.963	0.946	0.978	0.0166371	0.999	1.046	1.013	0.0236739	1.059	0.027045
Q14651	Plastin-1 OS=Homo sapiens GN=PLS1	PLS1	70.253	76.348	28.9	16	27	13	0.99	0.995	0.946	0.0275977	1.02	1.047	1.036	0.0131263	1.059	0.030225
P27635	60S ribosomal protein L10 OS=Homo sapiens GN=RPL10	RPL10	24.604	141.48	38.3	10	39	10	0.997	0.958	0.964	0.0215827	1.021	1.044	1.026	0.0117407	1.059	0.0148813
P43121	Cell surface glycoprotein MUC18 OS=Homo sapiens GN=MCAM	MCAM	71.607	9.4009	7.6	4	5	4	0.992	0.903	1.021	0.0632611	1.009	1.02	1.059	0.0255254	1.059	0.2117
Q92800	Histone-lysine N-methyltransferase EZH1 OS=Homo sapiens GN=EZH1	EZH1	85.27	17.284	6.4	4	5	1	1.079	0.94	0.899	0.0969927	1.097	0.974	1.02	0.060318	1.059	0.42656
Q8IYL2	Probable tRNA (uracil-O(2)-)-methyltransferase OS=Homo sapiens GN=TRMT44	TRMT44	84.628	5.3183	5	2	2	2	1.028	0.926	0.963	0.0531058	0.979	1.081	1.028	0.0495593	1.059	0.2454
P12429	Annexin A3 OS=Homo sapiens GN=ANXA3	ANXA3	36.375	5.2768	5.6	2	2	2	0.957	0.911	1.052	0.073875	1.091	0.982	1.016	0.0541635	1.058	0.344
Q9Y2T2	AP-3 complex subunit mu-1 OS=Homo sapiens GN=AP3M1	AP3M1	46.939	31.256	18.7	7	9	7	0.975	0.986	0.95	0.0190122	1.075	1.011	0.993	0.041991	1.058	0.107344
Q04837	Single-stranded DNA-binding protein, mitochondrial OS=Homo sapiens GN=SSBP1	SSBP1	17.259	120.33	55.4	8	24	8	0.946	1.007	0.968	0.0317278	1.043	1	1.048	0.0256113	1.058	0.073098
Q96DZ1	Endoplasmic reticulum lectin 1 OS=Homo sapiens GN=ERLEC1	ERLEC1	54.858	52.919	23.6	10	11	10	0.965	0.945	0.994	0.0254518	1.062	1	1.011	0.0322949	1.058	0.077197
Q8NHQ9	ATP-dependent RNA helicase DDX55 OS=Homo sapiens GN=DDX55	DDX55	68.546	62.678	29	12	14	12	0.988	0.926	0.981	0.0351874	1.071	1.012	0.98	0.0452133	1.058	0.165796
P17812	CTP synthase 1 OS=Homo sapiens GN=CTPS1	CTPS1	66.69	143.21	37.6	19	44	17	0.985	0.998	0.942	0.0300602	1.052	1.014	1.029	0.0185523	1.058	0.048619
Q8TBB5	Kelch domain-containing protein 4 OS=Homo sapiens GN=KLHDC4	KLHDC4	57.891	32.784	15.2	8	10	8	0.973	0.964	0.96	0.00689506	1.033	1.048	0.985	0.0322006	1.058	0.043856
Q9NYR9	NF-kappa-B inhibitor-interacting Ras-like protein 2 OS=Homo sapiens GN=NKIRAS2	NKIRAS2	21.508	21.8	23.6	5	6	5	0.977	0.917	1.025	0.0556125	1.03	1.028	1.029	0.000971817	1.058	0.21498
P11388	DNA topoisomerase 2-alpha OS=Homo sapiens GN=TOP2A	TOP2A	174.38	323.31	39.1	61	128	44	0.972	0.958	0.976	0.00975736	1.024	1.016	1.034	0.0088014	1.058	0.00175831
P14373	Zinc finger protein RFP OS=Homo sapiens GN=TRIM27	TRIM27	58.489	58.435	21.8	9	12	9	0.976	0.958	0.964	0.00948773	1.019	1.002	1.045	0.0211902	1.058	0.0145586
Q86WR0	Coiled-coil domain-containing protein 25 OS=Homo sapiens GN=CCDC25	CCDC25	24.479	32.617	48.1	10	12	10	0.957	0.932	1.027	0.0506628	0.993	1.058	1.035	0.0320411	1.058	0.172996
Q8IYT3	Coiled-coil domain-containing protein 170 OS=Homo sapiens GN=CCDC170	CCDC170	82.276	1.88	2.1	2	4	2	1.002	0.964	0.953	0.0264234	1.037	1.021	1.03	0.00779223	1.058	0.0223
Q6VMQ6	Activating transcription factor 7-interacting protein 1 OS=Homo sapiens GN=ATF7IP	ATF7IP	136.39	5.433	2.7	3	5	3	1.002	0.9	1.028	0.0692723	1.036	1.084	0.979	0.050885	1.058	0.31834
Q9UGI8	Testin OS=Homo sapiens GN=TES	TES	47.996	127.9	52.3	22	41	22	1.002	0.974	0.93	0.0374691	1.033	1.005	1.038	0.0173463	1.058	0.072116
Q9H2K0	Translation initiation factor IF-3, mitochondrial OS=Homo sapiens GN=MTIF3	MTIF3	31.725	10.623	9.7	3	3	3	0.996	0.985	0.938	0.0316607	1.025	1.036	1.027	0.00569249	1.058	0.035819
Q712K3	Ubiquitin-conjugating enzyme E2 R2 OS=Homo sapiens GN=UBE2R2	UBE2R2	27.166	8.7874	17.2	4	4	3	0.995	0.931	0.993	0.0373965	1.019	1.058	1.01	0.0247956	1.058	0.094477
Q9Y2R9	28S ribosomal protein S7, mitochondrial OS=Homo sapiens GN=MRPS7	MRPS7	28.134	47.721	36.8	8	11	8	1.01	0.929	0.987	0.0427969	1.009	1.066	1.021	0.0291182	1.058	0.128999
Q7Z5L2	Coiled-coil domain-containing protein R3HCC1L OS=Homo sapiens GN=R3HCC1L	R3HCC1L	87.883	3.8814	1.4	1	1	1	0.939	0.984	1.001	0.0328691	1.156	0.965	0.971	0.105352	1.057	0.43988
P17612	cAMP-dependent protein kinase catalytic subunit alpha OS=Homo sapiens GN=PRKACA	PRKACA	40.589	44.354	29.9	11	23	4	0.916	0.995	1.01	0.0518666	1.079	0.992	1.017	0.0435157	1.057	0.22638
P47974	mRNA decay activator protein ZFP36L2 OS=Homo sapiens GN=ZFP36L2	ZFP36L2	51.062	8.992	4.5	2	2	2	0.982	0.954	0.984	0.0172325	1.086	0.957	1.044	0.0639409	1.057	0.22862
Q92771	Putative ATP-dependent RNA helicase DDX12 OS=Homo sapiens GN=DDX12P	DDX12P	106	4.1523	10	10	11	1	0.947	1.036	0.937	0.0559939	1.03	0.992	1.064	0.0350148	1.057	0.21626
Q9BUZ4	TNF receptor-associated factor 4 OS=Homo sapiens GN=TRAF4	TRAF4	53.542	5.0424	3.6	2	2	2	0.966	0.934	1.02	0.0446573	1.046	0.98	1.06	0.0415333	1.057	0.190941
Q9P0V9	Septin-10 OS=Homo sapiens GN=SEPT10	SEPT10	52.592	49.881	13.7	5	9	4	0.987	0.991	0.983	0.00405268	1.061	1.01	1.058	0.0274383	1.057	0.078456
P62081	40S ribosomal protein S7 OS=Homo sapiens GN=RPS7	RPS7	22.127	93.787	43.3	11	34	11	0.962	0.973	0.985	0.0118188	1.023	1.039	1.024	0.00871311	1.057	0.0027771
P11274	Breakpoint cluster region protein OS=Homo sapiens GN=BCR	BCR	142.82	37.825	7.3	8	10	7	0.983	0.939	0.965	0.0229867	1.039	1	1.012	0.0196411	1.057	0.033638
P05114	Non-histone chromosomal protein HMG-14 OS=Homo sapiens GN=HMGN1	HMGN1	10.659	32.601	32	6	14	6	0.964	0.949	0.99	0.0214376	1.012	1.04	1.016	0.0148081	1.057	0.020676
Q8IUE6	Histone H2A type 2-B OS=Homo sapiens GN=HIST2H2AB	HIST2H2AB	13.995	2.0765	17.7	3	21	1	0.985	0.978	0.96	0.0132368	1.031	0.994	1.064	0.0340101	1.057	0.062099
Q96RS0	Trimethylguanosine synthase OS=Homo sapiens GN=TGS1	TGS1	96.619	16.768	3.8	2	3	2	0.972	0.967	0.952	0.0108008	1.014	1.062	0.98	0.0404438	1.057	0.088441
P61244	Protein max OS=Homo sapiens GN=MAX	MAX	18.275	38.255	44.4	6	12	6	0.977	0.97	0.964	0.00670533	1.018	1.023	1.037	0.00959928	1.057	0.00122152
P84098	60S ribosomal protein L19 OS=Homo sapiens GN=RPL19	RPL19	23.466	74.721	39.3	11	37	11	0.979	0.969	0.967	0.00661657	1.017	1.042	1.022	0.012881	1.057	0.0028618
Q8N5N7	39S ribosomal protein L50, mitochondrial OS=Homo sapiens GN=MRPL50	MRPL50	18.325	62.989	48.1	5	7	5	0.972	0.954	0.984	0.0155667	0.997	1.034	1.044	0.024155	1.057	0.03036
Q6BDS2	UHRF1-binding protein 1 OS=Homo sapiens GN=UHRF1BP1	UHRF1BP1	159.48	43.701	3.5	4	6	4	1.001	0.966	0.951	0.026379	1.013	0.948	1.122	0.0855553	1.057	0.35702
Q5VV52	Zinc finger protein 691 OS=Homo sapiens GN=ZNF691	ZNF691	35.681	1.4781	4.8	1	2	1	0.972	0.932	1.008	0.0391664	0.893	0.991	1.195	0.150116	1.057	0.57626
Q5JTW2	Centrosomal protein of 78 kDa OS=Homo sapiens GN=CEP78	CEP78	76.396	13.59	9.6	6	8	6	0.951	0.97	1.002	0.0264536	1.095	0.982	1.011	0.057016	1.056	0.21142
Q9UBC1	NF-kappa-B inhibitor-like protein 1 OS=Homo sapiens GN=NFKBIL1	NFKBIL1	43.203	4.2476	5	2	2	2	0.947	0.941	1.035	0.0540107	1.089	1.008	0.991	0.050875	1.056	0.26874
Q13643	Four and a half LIM domains protein 3 OS=Homo sapiens GN=FHL3	FHL3	31.192	3.4195	8.9	3	4	3	0.967	0.999	0.956	0.0229346	1.079	0.965	1.042	0.0565371	1.056	0.20318
Q9BVL4	Selenoprotein O OS=Homo sapiens GN=SELO	SELO	73.488	18.703	4.9	3	3	3	0.942	1.02	0.959	0.0421256	1.049	0.958	1.078	0.0608874	1.056	0.27456
Q96E11	Ribosome-recycling factor, mitochondrial OS=Homo sapiens GN=MRRF	MRRF	29.277	47.558	20.6	4	8	4	0.956	0.964	0.997	0.0223516	1.058	1.018	1.003	0.0277017	1.056	0.059198
Q9UBI1	COMM domain-containing protein 3 OS=Homo sapiens GN=COMMD3	COMMD3	22.151	62.587	39.5	7	10	7	0.941	1.017	0.947	0.043635	1.034	1.017	1.018	0.00932492	1.056	0.094122
P49914	5-formyltetrahydrofolate cyclo-ligase OS=Homo sapiens GN=MTHFS	MTHFS	23.255	11.878	21.7	4	7	4	0.954	0.974	0.984	0.0157369	1.019	0.986	1.069	0.0407832	1.056	0.103403
P46782	40S ribosomal protein S5 OS=Homo sapiens GN=RPS5	RPS5	22.876	51.689	33.3	9	27	9	0.98	0.97	0.978	0.00542162	1.043	1.023	1.025	0.0106909	1.056	0.00152492
P54105	Methylosome subunit pICln OS=Homo sapiens GN=CLNS1A	CLNS1A	26.215	86.576	25.3	4	12	4	0.983	0.999	0.967	0.0162767	1.046	1.014	1.053	0.0200379	1.056	0.022579
P08708	40S ribosomal protein S17 OS=Homo sapiens GN=RPS17	RPS17	15.55	143.61	60	9	40	9	0.954	0.989	0.959	0.0195689	1.005	1.01	1.049	0.0235869	1.056	0.037922
P04179	Superoxide dismutase [Mn], mitochondrial OS=Homo sapiens GN=SOD2	SOD2	24.722	78.409	34.2	9	25	9	0.983	0.962	0.967	0.0113012	1.024	1.031	1.021	0.00500481	1.056	0.00144229
Q9H446	RWD domain-containing protein 1 OS=Homo sapiens GN=RWDD1	RWDD1	27.939	8.9265	11.5	4	5	4	0.976	0.971	0.973	0.00258556	1.013	1.033	1.038	0.0128684	1.056	0.0021578
Q8ND04	Protein SMG8 OS=Homo sapiens GN=SMG8	SMG8	109.68	14.473	6.2	6	7	6	0.979	0.967	0.972	0.0061971	1.016	1.041	1.024	0.0124315	1.056	0.002636
Q9NXD2	Myotubularin-related protein 10 OS=Homo sapiens GN=MTMR10	MTMR10	88.272	1.6525	1.7	1	1	1	1.011	0.901	1.01	0.0649095	1.048	1.051	0.988	0.0345371	1.056	0.25928
Q567U6	Coiled-coil domain-containing protein 93 OS=Homo sapiens GN=CCDC93	CCDC93	73.197	40.915	20.6	13	14	13	0.996	0.943	0.953	0.0292119	1.012	0.978	1.063	0.0420397	1.056	0.143738
Q8IXW5	Putative RNA polymerase II subunit B1 CTD phosphatase RPAP2 OS=Homo sapiens GN=RPAP2	RPAP2	69.508	30.325	9.3	6	7	6	1.014	0.932	0.973	0.0421377	1.008	0.981	1.094	0.0574226	1.056	0.258
Q9H1Z4	WD repeat-containing protein 13 OS=Homo sapiens GN=WDR13	WDR13	53.695	12.022	6.6	2	3	2	1.046	0.928	0.948	0.0648364	1.036	1.1	0.95	0.0731708	1.056	0.38976
Q504U0	Renal cancer differentiation gene 1 protein OS=Homo sapiens GN=C4orf46	C4orf46	11.899	5.7584	15.9	1	1	1	1.078	1.067	0.776	0.175905	1.03	1.011	1.045	0.0165643	1.056	0.63556
Q86W92	Liprin-beta-1 OS=Homo sapiens GN=PPFIBP1	PPFIBP1	114.02	28.569	11.2	10	10	10	0.913	0.972	1.052	0.0712604	1.039	0.993	1.066	0.0357422	1.055	0.3042
Q9UII4	E3 ISG15--protein ligase HERC5 OS=Homo sapiens GN=HERC5	HERC5	116.85	86.581	12.5	12	15	12	0.924	0.992	1.007	0.0453956	1.04	1.021	1.023	0.0101559	1.055	0.110265
Q96PE7	Methylmalonyl-CoA epimerase, mitochondrial OS=Homo sapiens GN=MCEE	MCEE	18.749	5.0221	12.5	2	2	2	0.95	0.93	1.046	0.063579	1.066	1.121	0.901	0.111229	1.055	0.51228
Q9NVM4	Protein arginine N-methyltransferase 7 OS=Homo sapiens GN=PRMT7	PRMT7	78.458	29.325	6.5	3	3	3	0.991	0.986	0.949	0.0235222	1.098	1.013	0.975	0.0612238	1.055	0.24022
P57737	Coronin-7 OS=Homo sapiens GN=CORO7	CORO7	100.6	177.64	29.7	19	32	19	0.948	1.01	0.974	0.0318562	1.033	1.02	1.041	0.0102767	1.055	0.046683
Q9BY41	Histone deacetylase 8 OS=Homo sapiens GN=HDAC8	HDAC8	41.757	21.926	12.7	3	3	3	1.006	1.007	0.911	0.0565724	1.079	1.003	1.004	0.042378	1.055	0.2541
Q9Y4E8	Ubiquitin carboxyl-terminal hydrolase 15 OS=Homo sapiens GN=USP15	USP15	112.42	145.45	22.9	21	27	20	0.958	0.975	0.968	0.00883558	1.017	1.032	1.013	0.00981383	1.055	0.0021214
P47914	60S ribosomal protein L29 OS=Homo sapiens GN=RPL29	RPL29	17.752	31.119	14.5	2	12	2	1.007	0.983	0.948	0.0302965	1.067	1.026	1.007	0.0296757	1.055	0.093482
Q9Y5U2	Protein TSSC4 OS=Homo sapiens GN=TSSC4	TSSC4	34.325	11.934	9.1	3	5	3	1.017	0.936	0.976	0.0414828	1.077	0.988	1.025	0.0434079	1.055	0.198204
Q9BSC4	Nucleolar protein 10 OS=Homo sapiens GN=NOL10	NOL10	80.301	31.83	11	8	8	8	0.957	1	0.96	0.02469	1.01	1.044	1.024	0.016655	1.055	0.034364
Q9UNN5	FAS-associated factor 1 OS=Homo sapiens GN=FAF1	FAF1	73.953	186.23	25.4	16	34	16	0.969	0.973	0.97	0.00214457	1.018	1.029	1.024	0.00538024	1.055	9.9406e-05
P63244	Receptor of activated protein C kinase 1 OS=Homo sapiens GN=RACK1	RACK1	35.076	323.31	80.4	20	73	20	0.972	0.978	0.979	0.00387771	1.021	1.033	1.035	0.00735372	1.055	0.00040026
Q96EY5	Multivesicular body subunit 12A OS=Homo sapiens GN=MVB12A	MVB12A	28.783	31.717	19	4	6	4	1.015	0.932	1.002	0.0454151	1.044	1.058	1.008	0.0248817	1.055	0.145757
Q9BQG2	Peroxisomal NADH pyrophosphatase NUDT12 OS=Homo sapiens GN=NUDT12	NUDT12	52.075	17.47	19.9	9	9	9	1.002	0.907	0.978	0.0513333	1.014	1.026	1.005	0.01038	1.055	0.145222
Q9NRG0	Chromatin accessibility complex protein 1 OS=Homo sapiens GN=CHRAC1	CHRAC1	14.71	17.762	25.2	2	4	2	1.003	0.88	1.038	0.0852283	0.956	1.075	1.05	0.0610959	1.055	0.42474
Q9H3Z4	DnaJ homolog subfamily C member 5 OS=Homo sapiens GN=DNAJC5	DNAJC5	22.149	10.079	19.2	3	4	3	1.018	0.961	0.941	0.0410488	0.953	1.072	1.056	0.0628854	1.055	0.28812
O00479	High mobility group nucleosome-binding domain-containing protein 4 OS=Homo sapiens GN=HMGN4	HMGN4	9.5388	4.0821	28.9	4	12	2	1.066	0.925	0.882	0.100506	0.852	1.04	1.14	0.14468	1.055	0.62772
Q9Y3C1	Nucleolar protein 16 OS=Homo sapiens GN=NOP16	NOP16	21.188	57.794	44.9	8	16	8	0.976	0.983	0.982	0.00386189	1.068	1.005	1.027	0.0309425	1.054	0.104155
P82921	28S ribosomal protein S21, mitochondrial OS=Homo sapiens GN=MRPS21	MRPS21	10.741	73.016	37.9	3	8	3	0.94	0.986	0.971	0.0242933	1.01	1.018	1.026	0.00785855	1.054	0.021638
Q96T76	MMS19 nucleotide excision repair protein homolog OS=Homo sapiens GN=MMS19	MMS19	113.29	194.95	25.9	21	28	21	0.966	0.996	0.97	0.0166668	1.021	1.04	1.028	0.00933217	1.054	0.0086965
Q86TP1	Protein prune homolog OS=Homo sapiens GN=PRUNE	PRUNE	50.199	65.369	24.9	10	14	10	0.99	0.943	0.984	0.0263078	1.035	1.003	1.037	0.0186134	1.054	0.045998
Q8NFF5	FAD synthase OS=Homo sapiens GN=FLAD1	FLAD1	65.265	55.945	17.5	9	12	9	0.993	1.007	0.949	0.0307889	1.033	1.02	1.055	0.017077	1.054	0.058885
Q969S3	Zinc finger protein 622 OS=Homo sapiens GN=ZNF622	ZNF622	54.271	58.659	26.2	9	13	9	0.988	0.971	0.959	0.0149811	1.017	1.032	1.027	0.00744892	1.054	0.0051773
Q8IX18	Probable ATP-dependent RNA helicase DHX40 OS=Homo sapiens GN=DHX40	DHX40	88.559	56.079	20.9	14	15	14	1.015	0.965	0.937	0.040638	1.039	1.033	1.002	0.0193798	1.054	0.109723
Q9Y4E6	WD repeat-containing protein 7 OS=Homo sapiens GN=WDR7	WDR7	163.81	13.446	4.3	6	6	6	1.017	0.961	0.946	0.0383937	1.019	1.007	1.055	0.0243233	1.054	0.114196
Q9BZM1	Group XIIA secretory phospholipase A2 OS=Homo sapiens GN=PLA2G12A	PLA2G12A	21.067	5.4689	7.9	1	1	1	1.011	1.023	0.887	0.0773314	0.967	1.001	1.111	0.0733372	1.054	0.43984
Q99766	ATP synthase subunit s, mitochondrial OS=Homo sapiens GN=ATP5S	ATP5S	24.866	7.2906	5.1	1	1	1	1.06	1.009	0.852	0.11134	0.982	0.949	1.147	0.103392	1.054	0.58228
Q9BRP1	Programmed cell death protein 2-like OS=Homo sapiens GN=PDCD2L	PDCD2L	39.416	3.694	7.5	3	3	3	0.949	0.991	0.986	0.0235222	1.059	0.986	1.036	0.0363417	1.053	0.110604
Q9NWZ5	Uridine-cytidine kinase-like 1 OS=Homo sapiens GN=UCKL1	UCKL1	61.14	18.443	10.8	6	7	6	0.957	0.979	0.993	0.0185874	1.052	1.038	0.995	0.0288857	1.053	0.060844
Q9H270	Vacuolar protein sorting-associated protein 11 homolog OS=Homo sapiens GN=VPS11	VPS11	107.84	31.681	10.1	9	11	8	0.959	0.934	1.017	0.0438962	1.053	1.011	0.999	0.0277717	1.053	0.159284
P46776	60S ribosomal protein L27a OS=Homo sapiens GN=RPL27A	RPL27A	16.561	60.686	38.5	7	21	7	0.958	0.98	0.979	0.0127766	1.042	1.021	1.01	0.0158721	1.053	0.0116774
Q658Y4	Protein FAM91A1 OS=Homo sapiens GN=FAM91A1	FAM91A1	93.908	51.21	11.5	9	10	9	1.004	0.985	0.951	0.0273994	1.089	0.999	1.007	0.048284	1.053	0.188944
O95999	B-cell lymphoma/leukemia 10 OS=Homo sapiens GN=BCL10	BCL10	26.251	12.471	12.9	4	6	4	0.994	0.967	0.957	0.0196777	1.076	1.006	0.99	0.0446664	1.053	0.147396
Q9NWS0	PIH1 domain-containing protein 1 OS=Homo sapiens GN=PIH1D1	PIH1D1	32.363	81.323	33.4	7	8	7	0.955	1.001	0.948	0.0297442	1.032	0.942	1.083	0.0700621	1.053	0.31514
Q8NHU6	Tudor domain-containing protein 7 OS=Homo sapiens GN=TDRD7	TDRD7	123.58	33.42	7.8	7	7	7	0.933	0.958	0.937	0.0142456	1.002	0.994	0.983	0.00960664	1.053	0.006119
P29590	Protein PML OS=Homo sapiens GN=PML	PML	97.55	39.495	14.4	14	17	14	0.987	0.958	0.987	0.0171315	1.055	1.037	0.994	0.0304688	1.053	0.066616
Q9P016	Thymocyte nuclear protein 1 OS=Homo sapiens GN=THYN1	THYN1	25.697	31.446	39.6	10	14	10	0.954	0.979	0.975	0.0138537	1.018	1.031	1.014	0.00870538	1.053	0.0051366
P28330	Long-chain specific acyl-CoA dehydrogenase, mitochondrial OS=Homo sapiens GN=ACADL	ACADL	47.655	15.798	11.4	4	4	4	1.005	0.943	0.979	0.0319106	1.068	0.994	1.019	0.0366534	1.053	0.14286
P35573	Glycogen debranching enzyme OS=Homo sapiens GN=AGL	AGL	174.76	188.22	29.2	42	62	42	0.978	0.966	0.981	0.00814077	1.036	1.013	1.03	0.0116242	1.053	0.003436
Q9BTE1	Dynactin subunit 5 OS=Homo sapiens GN=DCTN5	DCTN5	20.126	18.613	19.2	4	9	4	0.971	0.991	0.991	0.0117308	1.024	1.066	1.02	0.0245807	1.053	0.031676
P31939	Bifunctional purine biosynthesis protein PURH OS=Homo sapiens GN=ATIC	ATIC	64.615	323.31	66.9	33	100	33	0.978	0.992	0.963	0.0148342	1.029	1.015	1.043	0.0136054	1.053	0.0115966
Q9H4H8	Protein FAM83D OS=Homo sapiens GN=FAM83D	FAM83D	64.424	15.749	5.3	3	3	3	0.983	1.008	0.936	0.0374676	1.03	1.054	0.998	0.0273476	1.053	0.124238
O00629	Importin subunit alpha-3 OS=Homo sapiens GN=KPNA4	KPNA4	57.886	79.024	23.8	10	17	4	1.031	0.991	0.972	0.0301768	1.075	1.03	1.047	0.0216272	1.053	0.072923
Q9BQE3	Tubulin alpha-1C chain OS=Homo sapiens GN=TUBA1C	TUBA1C	49.895	99.543	65.5	24	161	2	0.972	0.958	0.995	0.0191606	0.996	1.016	1.069	0.0367309	1.053	0.099136
O43314	Inositol hexakisphosphate and diphosphoinositol-pentakisphosphate kinase 2 OS=Homo sapiens GN=PPIP5K2	PPIP5K2	140.41	41.458	7.6	9	10	9	0.99	0.995	0.955	0.0222393	1.014	1.02	1.062	0.0253424	1.053	0.057242
Q14790	Caspase-8 OS=Homo sapiens GN=CASP8	CASP8	55.391	36.02	10.2	3	4	3	1.046	0.968	0.978	0.0425556	1.05	1.02	1.081	0.0290397	1.053	0.153861
Q9Y2X8	Ubiquitin-conjugating enzyme E2 D4 OS=Homo sapiens GN=UBE2D4	UBE2D4	16.649	12.467	7.5	1	3	1	1.022	0.973	0.929	0.0477316	1.015	0.996	1.068	0.0363566	1.053	0.20786
Q8WUF5	RelA-associated inhibitor OS=Homo sapiens GN=PPP1R13L	PPP1R13L	89.09	13.342	9.2	6	6	6	1.009	0.944	0.971	0.0335035	0.988	1.06	1.032	0.0353524	1.053	0.138825
Q02447	Transcription factor Sp3 OS=Homo sapiens GN=SP3	SP3	81.924	16.402	3.6	1	1	1	0.849	1.043	1.042	0.114231	1.146	1.105	0.837	0.16304	1.052	0.68198
O75449	Katanin p60 ATPase-containing subunit A1 OS=Homo sapiens GN=KATNA1	KATNA1	55.964	36.345	20.6	9	13	7	0.927	1.023	1.003	0.0514553	1.044	1.073	0.991	0.0401363	1.052	0.24382
Q4G0F5	Vacuolar protein sorting-associated protein 26B OS=Homo sapiens GN=VPS26B	VPS26B	39.154	36.89	21.4	8	9	7	1.012	0.946	1.009	0.0376838	1.094	0.998	1.029	0.0470937	1.052	0.22214
O15075	Serine/threonine-protein kinase DCLK1 OS=Homo sapiens GN=DCLK1	DCLK1	82.223	12.43	1.5	1	1	1	0.965	1.021	0.94	0.0425259	1.038	1.002	1.039	0.0205384	1.052	0.130444
P53803	DNA-directed RNA polymerases I, II, and III subunit RPABC4 OS=Homo sapiens GN=POLR2K	POLR2K	7.0041	17.977	31	1	1	1	0.953	0.993	0.98	0.0209203	1.019	0.996	1.062	0.0326629	1.052	0.09036
P50151	Guanine nucleotide-binding protein G(I)/G(S)/G(O) subunit gamma-10 OS=Homo sapiens GN=GNG10	GNG10	7.2053	16.993	63.2	3	4	3	0.958	0.932	1.039	0.057159	1.023	1.085	0.972	0.0551193	1.052	0.33428
P51116	Fragile X mental retardation syndrome-related protein 2 OS=Homo sapiens GN=FXR2	FXR2	74.222	193.82	32.4	18	25	14	0.956	0.988	0.987	0.0186217	1.018	1.036	1.029	0.00882949	1.052	0.0124809
O43156	TELO2-interacting protein 1 homolog OS=Homo sapiens GN=TTI1	TTI1	122.07	20.306	7.3	8	9	8	0.974	0.987	0.966	0.0108631	1.037	1.021	1.021	0.00900059	1.052	0.0033587
Q9BW19	Kinesin-like protein KIFC1 OS=Homo sapiens GN=KIFC1	KIFC1	73.747	80.348	29.1	17	18	17	0.989	0.98	0.985	0.00457947	1.048	1.025	1.034	0.0111911	1.052	0.0020777
P49005	DNA polymerase delta subunit 2 OS=Homo sapiens GN=POLD2	POLD2	51.289	59.991	23	10	13	10	0.963	0.958	0.982	0.0130854	1.018	1.034	1.003	0.0152236	1.052	0.011838
Q9UL63	Muskelin OS=Homo sapiens GN=MKLN1	MKLN1	84.767	50.357	17.6	10	12	10	1.005	0.966	0.973	0.0211881	1.05	0.998	1.05	0.0290725	1.052	0.07162
P51957	Serine/threonine-protein kinase Nek4 OS=Homo sapiens GN=NEK4	NEK4	94.596	30.711	7.4	5	5	5	1.015	0.955	0.975	0.0311211	1.058	1.029	1.01	0.0234159	1.052	0.087384
P61081	NEDD8-conjugating enzyme Ubc12 OS=Homo sapiens GN=UBE2M	UBE2M	20.9	96.902	46.4	10	29	10	0.97	0.955	0.982	0.0139605	1.007	1.016	1.034	0.0134914	1.052	0.0109024
Q86WW8	Cytochrome c oxidase assembly factor 5 OS=Homo sapiens GN=COA5	COA5	8.3755	17.837	55.4	3	4	3	0.974	1.01	0.934	0.0390859	1.002	0.995	1.074	0.0427192	1.052	0.20208
P35244	Replication protein A 14 kDa subunit OS=Homo sapiens GN=RPA3	RPA3	13.569	68.308	71.9	6	16	6	1.002	0.964	0.953	0.0264234	1.029	1.013	1.028	0.00875852	1.052	0.03284
Q9C026	E3 ubiquitin-protein ligase TRIM9 OS=Homo sapiens GN=TRIM9	TRIM9	79.176	8.1886	5.6	3	3	3	0.991	1.037	0.899	0.0720186	1.015	0.996	1.067	0.0358245	1.052	0.33332
Q9Y5B8	Nucleoside diphosphate kinase 7 OS=Homo sapiens GN=NME7	NME7	42.491	32.902	21.3	8	9	8	0.99	0.951	0.998	0.0256682	1.011	1.051	1.029	0.0194435	1.052	0.052463
Q9NRN9	Methyltransferase-like protein 5 OS=Homo sapiens GN=METTL5	METTL5	23.719	3.4151	19.6	3	3	3	0.993	0.94	0.994	0.0316627	1.013	1.026	1.039	0.0126706	1.052	0.059978
Q9P031	Thyroid transcription factor 1-associated protein 26 OS=Homo sapiens GN=CCDC59	CCDC59	28.669	18.566	16.6	4	4	4	0.992	1.039	0.893	0.0764645	0.967	1.034	1.076	0.0536	1.052	0.39418
Q08357	Sodium-dependent phosphate transporter 2 OS=Homo sapiens GN=SLC20A2	SLC20A2	70.392	4.2231	2	1	1	1	0.946	1.034	0.942	0.0533881	0.861	1.118	1.094	0.138587	1.052	0.59508
Q8N8R5	UPF0565 protein C2orf69 OS=Homo sapiens GN=C2orf69	C2orf69	43.448	10.569	8.6	3	4	3	0.938	0.963	1.028	0.047584	1.084	0.878	1.115	0.125595	1.051	0.56646
Q96EY4	Translation machinery-associated protein 16 OS=Homo sapiens GN=TMA16	TMA16	23.864	23.971	33.5	8	12	8	0.976	0.946	1.008	0.0317461	1.085	1.001	0.992	0.0499934	1.051	0.2271
Q5EBL8	PDZ domain-containing protein 11 OS=Homo sapiens GN=PDZD11	PDZD11	16.131	46.21	42.9	3	6	3	0.931	1.022	0.985	0.0467296	1.032	1.035	1.021	0.00716106	1.051	0.135098
O43505	Beta-1,4-glucuronyltransferase 1 OS=Homo sapiens GN=B4GAT1	B4GAT1	47.119	60.441	21.7	7	12	7	0.941	1.039	0.945	0.0568838	1.035	1.045	0.995	0.0258122	1.051	0.23154
Q9BV86	N-terminal Xaa-Pro-Lys N-methyltransferase 1 OS=Homo sapiens GN=NTMT1	NTMT1	25.387	68.043	24.2	5	8	5	0.939	0.949	1.058	0.0672175	1.019	1.023	1.053	0.0180127	1.051	0.27796
Q9NX07	tRNA selenocysteine 1-associated protein 1 OS=Homo sapiens GN=TRNAU1AP	TRNAU1AP	32.498	18.687	19.5	4	4	4	0.987	0.924	1.019	0.0494904	1.068	1.001	1.01	0.0354309	1.051	0.22804
Q9H2V7	Protein spinster homolog 1 OS=Homo sapiens GN=SPNS1	SPNS1	56.629	7.4638	3.6	2	2	2	0.929	1.03	0.97	0.0520283	0.999	1.061	1.017	0.0310975	1.051	0.2274
Q13356	Peptidyl-prolyl cis-trans isomerase-like 2 OS=Homo sapiens GN=PPIL2	PPIL2	58.823	49.759	29	12	14	12	1.003	1.001	0.956	0.0269361	1.041	1.031	1.038	0.0049501	1.051	0.032919
Q9UPR3	Protein SMG5 OS=Homo sapiens GN=SMG5	SMG5	113.93	9.1494	4	5	6	5	1.007	1.008	0.931	0.0449798	1.043	1.005	1.047	0.0224689	1.051	0.1597
Q9NY12	H/ACA ribonucleoprotein complex subunit 1 OS=Homo sapiens GN=GAR1	GAR1	22.348	50.258	34.6	8	15	8	0.978	1.008	0.919	0.0467614	0.99	1.004	1.058	0.0352955	1.051	0.21586
Q96BT7	Alkylated DNA repair protein alkB homolog 8 OS=Homo sapiens GN=ALKBH8	ALKBH8	75.208	23.276	6.9	3	3	3	0.939	0.861	1.126	0.139629	0.949	1.11	1.016	0.0789039	1.051	0.6159
O43826	Glucose-6-phosphate exchanger SLC37A4 OS=Homo sapiens GN=SLC37A4	SLC37A4	46.36	9.2547	9.1	3	3	3	1.01	0.972	0.946	0.0329784	1.019	1.033	1.026	0.00682261	1.051	0.058239
P32519	ETS-related transcription factor Elf-1 OS=Homo sapiens GN=ELF1	ELF1	67.497	11.098	2.9	1	1	1	1.121	0.909	0.898	0.128785	0.988	1.082	1.006	0.0486605	1.051	0.5618
Q96DF8	Protein DGCR14 OS=Homo sapiens GN=DGCR14	DGCR14	52.567	135.97	36.1	11	14	11	0.935	1.053	0.964	0.0624897	1.077	0.981	1.041	0.0469481	1.05	0.33944
P48059	LIM and senescent cell antigen-like-containing domain protein 1 OS=Homo sapiens GN=LIMS1	LIMS1	37.251	35.792	36.6	11	13	11	0.941	0.981	1.018	0.0392957	1.024	1.039	1.023	0.00871311	1.05	0.099997
Q15036	Sorting nexin-17 OS=Homo sapiens GN=SNX17	SNX17	52.901	36.825	21.1	9	12	9	0.941	0.99	0.983	0.0272837	1.021	1.058	0.982	0.037247	1.05	0.140938
Q6UWZ7	BRCA1-A complex subunit Abraxas OS=Homo sapiens GN=FAM175A	FAM175A	46.662	16.469	7.8	3	3	3	0.886	1.03	0.967	0.0751168	0.957	1.007	1.062	0.0520686	1.05	0.4074
Q6SZW1	Sterile alpha and TIR motif-containing protein 1 OS=Homo sapiens GN=SARM1	SARM1	79.387	153.79	34.1	20	33	20	0.969	0.962	0.984	0.0115676	1.045	1.037	0.98	0.0347271	1.05	0.08456
P41214	Eukaryotic translation initiation factor 2D OS=Homo sapiens GN=EIF2D	EIF2D	64.706	116.06	32.4	15	21	15	0.969	1.035	0.948	0.0461364	1.043	1.028	1.03	0.00787926	1.05	0.135597
Q9UBZ4	DNA-(apurinic or apyrimidinic site) lyase 2 OS=Homo sapiens GN=APEX2	APEX2	57.4	12.935	6.6	2	3	2	0.885	1.008	1.05	0.0874104	0.952	1.039	1.099	0.0717593	1.05	0.49512
Q71UI9	Histone H2A.V OS=Homo sapiens GN=H2AFV	H2AFV	13.509	47.48	31.2	5	44	3	0.971	0.97	0.996	0.0150469	1.044	1.027	1.014	0.0146299	1.05	0.0153756
P78330	Phosphoserine phosphatase OS=Homo sapiens GN=PSPH	PSPH	25.007	37.699	22.7	4	12	4	0.94	0.987	0.998	0.0315957	1.007	1.031	1.034	0.0144518	1.05	0.067964
P52294	Importin subunit alpha-5 OS=Homo sapiens GN=KPNA1	KPNA1	60.221	140.01	30.1	16	25	9	0.968	0.974	0.989	0.0110713	1.032	1.011	1.034	0.0124222	1.05	0.0072621
Q00059	Transcription factor A, mitochondrial OS=Homo sapiens GN=TFAM	TFAM	29.096	65.714	35	14	25	14	0.978	0.994	0.967	0.0138587	1.03	1.013	1.042	0.0141702	1.05	0.0133426
O14530	Thioredoxin domain-containing protein 9 OS=Homo sapiens GN=TXNDC9	TXNDC9	26.534	26.465	27.4	6	8	6	0.97	0.973	1.005	0.0197415	1.015	1.005	1.074	0.0361543	1.05	0.115397
P48444	Coatomer subunit delta OS=Homo sapiens GN=ARCN1	ARCN1	57.21	185.7	46.6	27	57	27	0.977	0.974	0.977	0.00177464	1.022	1.023	1.03	0.00425258	1.05	5.7425e-05
P21926	CD9 antigen OS=Homo sapiens GN=CD9	CD9	25.416	50.084	25.4	5	5	5	0.922	1.009	0.942	0.0475811	0.949	0.967	1.1	0.0820387	1.05	0.43038
Q9NUQ8	ATP-binding cassette sub-family F member 3 OS=Homo sapiens GN=ABCF3	ABCF3	79.744	77.216	22	12	13	12	0.977	0.958	0.987	0.0151241	1.005	1.016	1.048	0.0218361	1.05	0.0338
Q92905	COP9 signalosome complex subunit 5 OS=Homo sapiens GN=COPS5	COPS5	37.578	107.72	43.4	11	20	11	0.991	0.991	0.971	0.0117308	1.017	1.043	1.042	0.0142465	1.05	0.0100604
Q9Y2S6	Translation machinery-associated protein 7 OS=Homo sapiens GN=TMA7	TMA7	7.0662	5.1891	29.7	2	6	2	0.987	0.95	0.991	0.0231612	1.004	1.053	1.017	0.0247727	1.05	0.068218
P49773	Histidine triad nucleotide-binding protein 1 OS=Homo sapiens GN=HINT1	HINT1	13.802	47.68	40.5	6	20	6	0.989	0.972	0.984	0.00890006	1.001	1.051	1.041	0.025662	1.05	0.037416
Q9H9J4	Ubiquitin carboxyl-terminal hydrolase 42 OS=Homo sapiens GN=USP42	USP42	145.39	4.5002	1	1	1	1	0.962	0.979	0.989	0.0139765	0.951	1.169	0.957	0.121059	1.05	0.56696
Q86X27	Ras-specific guanine nucleotide-releasing factor RalGPS2 OS=Homo sapiens GN=RALGPS2	RALGPS2	65.166	5.7527	5.3	3	4	3	0.999	1.001	0.929	0.041998	0.976	1.081	1.019	0.0514815	1.05	0.27302
O43164	E3 ubiquitin-protein ligase Praja-2 OS=Homo sapiens GN=PJA2	PJA2	78.213	20.492	3.7	2	3	2	1.014	1.023	0.89	0.0761796	0.926	1.03	1.116	0.0929121	1.05	0.52622
Q15038	DAZ-associated protein 2 OS=Homo sapiens GN=DAZAP2	DAZAP2	17.318	3.8081	8.9	1	1	1	0.904	1.069	0.959	0.0859624	1.069	0.959	1.049	0.0571284	1.049	0.45964
Q5T5U3	Rho GTPase-activating protein 21 OS=Homo sapiens GN=ARHGAP21	ARHGAP21	217.33	12.806	3.1	5	5	5	1.105	0.927	0.903	0.112795	1.291	0.708	1.08	0.287608	1.049	0.80496
P49023	Paxillin OS=Homo sapiens GN=PXN	PXN	64.505	21.918	10.3	5	8	5	0.91	0.985	0.993	0.0475614	1.036	0.958	1.035	0.044319	1.049	0.27244
Q96EF6	F-box only protein 17 OS=Homo sapiens GN=FBXO17	FBXO17	31.479	20.153	10.1	2	2	2	0.945	1.016	0.972	0.0366563	1.051	1.005	1.02	0.0228796	1.049	0.126178
Q9Y2V7	Conserved oligomeric Golgi complex subunit 6 OS=Homo sapiens GN=COG6	COG6	73.278	88.008	26.9	14	18	14	0.985	0.982	0.978	0.00357747	1.092	0.973	1.023	0.0580495	1.049	0.30178
Q15126	Phosphomevalonate kinase OS=Homo sapiens GN=PMVK	PMVK	21.995	30.45	43.2	8	12	8	0.931	0.971	1.03	0.050958	1.032	1.028	1.016	0.00812093	1.049	0.175004
Q9BYB4	Guanine nucleotide-binding protein subunit beta-like protein 1 OS=Homo sapiens GN=GNB1L	GNB1L	35.618	53.814	31.2	8	10	8	0.99	0.949	0.965	0.0213471	1.095	0.958	0.992	0.070283	1.049	0.3346
Q96Q15	Serine/threonine-protein kinase SMG1 OS=Homo sapiens GN=SMG1	SMG1	410.5	64.12	5.4	16	18	16	0.958	1.005	0.982	0.0239407	1.047	0.991	1.05	0.0322845	1.049	0.112417
P08183	Multidrug resistance protein 1 OS=Homo sapiens GN=ABCB1	ABCB1	141.48	22.105	4.9	5	6	5	0.94	0.983	0.977	0.0240911	1.023	0.971	1.047	0.0383263	1.049	0.146705
Q17R31	Putative deoxyribonuclease TATDN3 OS=Homo sapiens GN=TATDN3	TATDN3	30.333	4.2758	9.9	2	2	2	0.944	1.041	0.947	0.0564366	1.027	1.033	1.015	0.00894161	1.049	0.21384
Q9NRS6	Sorting nexin-15 OS=Homo sapiens GN=SNX15	SNX15	38.291	4.1475	7.6	3	3	3	0.965	0.953	1.014	0.0330656	1.029	1.024	1.022	0.00351761	1.049	0.126377
Q3KQU3	MAP7 domain-containing protein 1 OS=Homo sapiens GN=MAP7D1	MAP7D1	92.819	70.106	14.5	12	18	12	0.972	0.954	1.004	0.0259296	1.027	1.036	1.011	0.0123575	1.049	0.042542
Q8TBX8	Phosphatidylinositol 5-phosphate 4-kinase type-2 gamma OS=Homo sapiens GN=PIP4K2C	PIP4K2C	47.299	50.46	19.5	9	13	9	0.969	0.985	0.971	0.00894133	1.022	1.008	1.038	0.0146784	1.049	0.0089353
Q96IJ6	Mannose-1-phosphate guanyltransferase alpha OS=Homo sapiens GN=GMPPA	GMPPA	46.291	16.265	11.9	5	7	5	0.976	0.989	0.961	0.0143663	1.028	1.037	1.003	0.0172258	1.049	0.021921
Q96B49	Mitochondrial import receptor subunit TOM6 homolog OS=Homo sapiens GN=TOMM6	TOMM6	8.0019	7.6106	18.9	1	5	1	1.031	0.906	1.018	0.0697706	1.079	1.007	1.013	0.0386737	1.049	0.35466
Q2TB10	Zinc finger protein 800 OS=Homo sapiens GN=ZNF800	ZNF800	75.235	7.328	6.5	4	4	4	0.953	0.92	1.057	0.0732088	0.997	1.08	0.998	0.0464722	1.049	0.38504
Q16875	6-phosphofructo-2-kinase/fructose-2,6-bisphosphatase 3 OS=Homo sapiens GN=PFKFB3	PFKFB3	59.608	8.5114	11.3	6	7	3	0.985	0.979	0.967	0.00938091	1.027	1.026	1.023	0.00203023	1.049	0.00087904
Q15813	Tubulin-specific chaperone E OS=Homo sapiens GN=TBCE	TBCE	59.345	204.62	56	25	34	24	0.972	0.97	0.985	0.00834765	1.012	1.021	1.038	0.0128983	1.049	0.0058449
Q9UKB3	DnaJ homolog subfamily C member 12 OS=Homo sapiens GN=DNAJC12	DNAJC12	23.415	10.723	23.7	4	5	4	0.948	0.983	0.958	0.0187204	0.985	1.012	1.034	0.0242915	1.049	0.054536
Q9UET6	Putative tRNA (cytidine(32)/guanosine(34)-2'-O)-methyltransferase OS=Homo sapiens GN=FTSJ1	FTSJ1	36.079	28.689	16.4	4	6	4	1.032	0.953	0.928	0.0559076	1.071	0.974	1.012	0.047966	1.049	0.3186
P05198	Eukaryotic translation initiation factor 2 subunit 1 OS=Homo sapiens GN=EIF2S1	EIF2S1	36.112	253.16	56.5	19	43	19	0.978	0.975	0.975	0.00177464	1.013	1.021	1.038	0.0124679	1.049	0.023182
Q01814	Plasma membrane calcium-transporting ATPase 2 OS=Homo sapiens GN=ATP2B2	ATP2B2	136.87	-2	7.3	7	14	1	0.998	0.982	0.95	0.0250243	1.026	0.988	1.061	0.0356198	1.049	0.129424
P48163	NADP-dependent malic enzyme OS=Homo sapiens GN=ME1	ME1	64.149	72.2	19.4	10	14	10	1.004	0.974	0.955	0.0252693	1.027	1.043	1.006	0.0180977	1.049	0.055683
P00813	Adenosine deaminase OS=Homo sapiens GN=ADA	ADA	40.764	12.927	14.3	5	6	5	0.984	0.964	0.983	0.0115347	1.006	1.042	1.026	0.0176028	1.049	0.0178161
P63220	40S ribosomal protein S21 OS=Homo sapiens GN=RPS21	RPS21	9.1113	29.548	41	4	9	4	1.015	0.978	0.947	0.0347389	0.986	1.036	1.062	0.0375743	1.049	0.181676
Q9Y692	Glucocorticoid modulatory element-binding protein 1 OS=Homo sapiens GN=GMEB1	GMEB1	62.59	7.0648	3.3	1	1	1	0.766	1.022	1.144	0.197392	0.998	1.038	1.037	0.0222689	1.048	0.7159
P11532	Dystrophin OS=Homo sapiens GN=DMD	DMD	426.74	10.339	1.5	5	5	5	1.026	0.95	0.958	0.0427006	1.157	0.877	1.042	0.137265	1.048	0.60632
P53384	Cytosolic Fe-S cluster assembly factor NUBP1 OS=Homo sapiens GN=NUBP1	NUBP1	34.534	68.551	26.9	7	11	6	0.924	1.03	0.943	0.0585279	1.032	1.001	1.003	0.0171436	1.048	0.24618
Q86WA6	Valacyclovir hydrolase OS=Homo sapiens GN=BPHL	BPHL	32.542	15.203	20.6	7	12	7	0.944	0.967	1.006	0.032234	1.039	1.029	0.989	0.0259642	1.048	0.120079
P0DI83	Ras-related protein Rab-34, isoform NARR OS=Homo sapiens GN=RAB34	RAB34	21.118	12.46	9.1	1	1	1	0.903	1.062	0.967	0.0818575	0.976	1.066	1.031	0.0442911	1.048	0.42608
P17096	High mobility group protein HMG-I/HMG-Y OS=Homo sapiens GN=HMGA1	HMGA1	11.676	32.186	38.3	5	9	5	0.978	0.96	0.991	0.0159444	1.048	1.043	0.98	0.0370228	1.048	0.115983
Q14554	Protein disulfide-isomerase A5 OS=Homo sapiens GN=PDIA5	PDIA5	59.594	38.055	20.2	10	10	10	1.008	0.929	1.013	0.0479191	1.069	1.032	0.99	0.0383627	1.048	0.25622
O95336	6-phosphogluconolactonase OS=Homo sapiens GN=PGLS	PGLS	27.547	85.45	45.3	8	19	8	0.957	0.977	0.975	0.0113597	1.006	1.014	1.03	0.0120199	1.048	0.0077758
Q96C90	Protein phosphatase 1 regulatory subunit 14B OS=Homo sapiens GN=PPP1R14B	PPP1R14B	15.911	13.23	17	2	4	2	0.947	0.978	0.975	0.0176873	0.991	1.056	0.992	0.0367645	1.048	0.121784
P39023	60S ribosomal protein L3 OS=Homo sapiens GN=RPL3	RPL3	46.108	119.84	45.9	25	82	25	0.975	0.971	0.983	0.00625821	1.018	1.042	1.009	0.0166752	1.048	0.0111568
Q8TDR0	TRAF3-interacting protein 1 OS=Homo sapiens GN=TRAF3IP1	TRAF3IP1	78.631	11.937	5.4	4	4	4	1.007	0.96	0.992	0.0243396	1.05	0.987	1.063	0.0393376	1.048	0.159724
Q9Y5P4	Collagen type IV alpha-3-binding protein OS=Homo sapiens GN=COL4A3BP	COL4A3BP	70.834	24.627	21.6	13	14	13	1	0.984	0.935	0.0348072	1.042	1.013	1.005	0.0190862	1.048	0.105557
Q7Z7E8	Ubiquitin-conjugating enzyme E2 Q1 OS=Homo sapiens GN=UBE2Q1	UBE2Q1	46.126	27.057	20.6	7	7	7	0.955	1.006	0.97	0.0268277	0.995	1.01	1.068	0.0376372	1.048	0.153465
A1X283	SH3 and PX domain-containing protein 2B OS=Homo sapiens GN=SH3PXD2B	SH3PXD2B	101.58	23.154	12.8	12	14	12	0.976	0.989	0.962	0.0138399	1.015	1.023	1.03	0.0073392	1.048	0.0062173
Q8TDN6	Ribosome biogenesis protein BRX1 homolog OS=Homo sapiens GN=BRIX1	BRIX1	41.401	106.97	33.4	13	31	13	1.008	0.965	0.967	0.0247646	1.044	1.022	1.016	0.01435	1.048	0.044695
Q9NQX3	Gephyrin OS=Homo sapiens GN=GPHN	GPHN	79.748	125.98	23	15	25	15	0.981	0.936	0.977	0.0258188	1.014	1.009	1.011	0.00248841	1.048	0.084004
P24666	Low molecular weight phosphotyrosine protein phosphatase OS=Homo sapiens GN=ACP1	ACP1	18.042	107.83	66.5	9	22	9	0.994	0.974	0.953	0.0210565	1.024	0.994	1.042	0.0237732	1.048	0.064856
Q9BZK7	F-box-like/WD repeat-containing protein TBL1XR1 OS=Homo sapiens GN=TBL1XR1	TBL1XR1	55.594	117.05	28.8	11	19	11	0.996	0.982	0.962	0.0174367	1.022	1.018	1.042	0.0125161	1.048	0.0185601
Q6ZSJ8	Uncharacterized protein C1orf122 OS=Homo sapiens GN=C1orf122	C1orf122	11.471	59.302	62.7	6	11	6	0.971	1.005	0.952	0.0275117	0.995	1.042	1.031	0.0240383	1.048	0.090583
Q969V6	MKL/myocardin-like protein 1 OS=Homo sapiens GN=MKL1	MKL1	98.918	3.3066	3.3	3	3	1	0.998	1.027	0.907	0.0640647	1.016	0.983	1.073	0.0444631	1.048	0.3554
Q96JH7	Deubiquitinating protein VCIP135 OS=Homo sapiens GN=VCPIP1	VCPIP1	134.32	81.749	16.2	15	21	15	1.006	0.956	0.987	0.0256753	1.009	1.013	1.069	0.0325584	1.048	0.122543
Q58FF6	Putative heat shock protein HSP 90-beta 4 OS=Homo sapiens GN=HSP90AB4P	HSP90AB4P	58.264	7.8228	7.5	5	29	1	1.02	0.955	0.955	0.0384243	0.986	0.991	1.094	0.0595523	1.048	0.31896
Q8NFV4	Protein ABHD11 OS=Homo sapiens GN=ABHD11	ABHD11	34.69	13.287	18.1	5	5	5	0.938	0.988	1.013	0.0389807	1.164	0.964	0.949	0.117031	1.047	0.5614
Q9Y484	WD repeat domain phosphoinositide-interacting protein 4 OS=Homo sapiens GN=WDR45	WDR45	39.867	11.334	13.3	5	7	5	0.958	1.003	0.975	0.0232183	1.084	0.963	1.027	0.0590765	1.047	0.28534
Q9H0U6	39S ribosomal protein L18, mitochondrial OS=Homo sapiens GN=MRPL18	MRPL18	20.576	31.279	20	4	4	4	0.943	1.041	0.979	0.0501905	1.044	1.031	1.027	0.00859593	1.047	0.186275
P62140	Serine/threonine-protein phosphatase PP1-beta catalytic subunit OS=Homo sapiens GN=PPP1CB	PPP1CB	37.186	80.393	55.7	14	42	5	0.974	0.993	0.96	0.0169761	1.047	1.018	0.999	0.0236681	1.047	0.054137
Q96AX1	Vacuolar protein sorting-associated protein 33A OS=Homo sapiens GN=VPS33A	VPS33A	67.61	53.355	20	10	12	10	0.97	0.966	1.014	0.0270847	1.04	1.031	1.017	0.0112599	1.047	0.051742
Q9NVS2	28S ribosomal protein S18a, mitochondrial OS=Homo sapiens GN=MRPS18A	MRPS18A	22.184	49.838	28.6	7	9	7	0.981	0.959	1.001	0.0214294	1.041	0.998	1.04	0.0239128	1.047	0.069222
Q96EK9	Protein KTI12 homolog OS=Homo sapiens GN=KTI12	KTI12	38.615	9.6703	13.6	4	4	4	0.977	0.934	1.019	0.0435164	1.034	1.006	1.028	0.0144155	1.047	0.151241
Q9ULC4	Malignant T-cell-amplified sequence 1 OS=Homo sapiens GN=MCTS1	MCTS1	20.555	93.026	63.5	9	20	9	0.967	0.976	0.984	0.00871701	1.016	1.034	1.015	0.0104659	1.047	0.0043043
P23381	Tryptophan--tRNA ligase, cytoplasmic OS=Homo sapiens GN=WARS	WARS	53.165	217.21	39.7	15	38	15	0.972	0.974	0.981	0.00484368	1.011	1.024	1.03	0.00950656	1.047	0.00180016
P19623	Spermidine synthase OS=Homo sapiens GN=SRM	SRM	33.824	167.99	68.2	13	27	13	0.974	0.975	0.987	0.00739187	1.013	1.044	1.017	0.0164563	1.047	0.0122355
Q92698	DNA repair and recombination protein RAD54-like OS=Homo sapiens GN=RAD54L	RAD54L	84.351	1.5663	1.2	1	1	1	1.008	0.991	0.936	0.0384677	1.048	1.021	1.004	0.0216615	1.047	0.142262
Q9Y678	Coatomer subunit gamma-1 OS=Homo sapiens GN=COPG1	COPG1	97.717	323.31	43.4	33	77	30	0.991	0.969	0.971	0.0124519	1.03	1.017	1.021	0.00651075	1.047	0.0046758
Q6ZNB6	NF-X1-type zinc finger protein NFXL1 OS=Homo sapiens GN=NFXL1	NFXL1	101.34	163.69	26.8	20	21	20	1	0.97	0.958	0.0221653	1.039	1.006	1.022	0.016142	1.047	0.041996
Q9NV31	U3 small nucleolar ribonucleoprotein protein IMP3 OS=Homo sapiens GN=IMP3	IMP3	21.85	66.448	44	6	9	6	0.956	1.003	0.99	0.024689	0.993	1.035	1.059	0.0324651	1.047	0.12588
O75367	Core histone macro-H2A.1 OS=Homo sapiens GN=H2AFY	H2AFY	39.617	146.04	34.1	13	32	13	0.973	0.98	0.972	0.00447067	1.005	1.024	1.033	0.0140051	1.047	0.0061185
Q9NWU5	39S ribosomal protein L22, mitochondrial OS=Homo sapiens GN=MRPL22	MRPL22	23.64	63.151	39.8	8	19	8	0.977	0.977	0.971	0.00355292	1.004	1.032	1.026	0.0144437	1.047	0.006417
Q9BWG6	Sodium channel modifier 1 OS=Homo sapiens GN=SCNM1	SCNM1	25.949	2.6179	5.2	1	1	1	0.947	0.982	1.003	0.0289463	0.971	0.984	1.114	0.0772981	1.047	0.39962
P20042	Eukaryotic translation initiation factor 2 subunit 2 OS=Homo sapiens GN=EIF2S2	EIF2S2	38.388	225.74	47.1	17	36	17	1.005	0.96	0.981	0.0229294	1.012	1.045	1.026	0.0161171	1.047	0.04736
Q6P587	Acylpyruvase FAHD1, mitochondrial OS=Homo sapiens GN=FAHD1	FAHD1	24.843	25.433	22.3	5	8	5	0.984	1.012	0.943	0.0354238	0.979	1.029	1.07	0.0444192	1.047	0.23384
Q9BX10	GTP-binding protein 2 OS=Homo sapiens GN=GTPBP2	GTPBP2	65.768	5.5557	3.5	2	2	2	1.017	0.922	0.996	0.0510084	0.994	1.089	0.989	0.0550265	1.047	0.35262
Q99720	Sigma non-opioid intracellular receptor 1 OS=Homo sapiens GN=SIGMAR1	SIGMAR1	25.127	9.0925	11.2	2	3	2	0.973	1.138	0.86	0.141173	1.142	0.973	0.993	0.089133	1.046	0.66148
Q8NHM5	Lysine-specific demethylase 2B OS=Homo sapiens GN=KDM2B	KDM2B	152.61	19.799	2.8	4	4	4	0.966	0.963	1.009	0.0262789	1.091	0.993	0.989	0.0563973	1.046	0.28528
Q15363	Transmembrane emp24 domain-containing protein 2 OS=Homo sapiens GN=TMED2	TMED2	22.761	41.548	38.8	7	19	7	0.953	0.97	0.994	0.0211855	1.049	1.031	0.97	0.0407257	1.046	0.172163
Q5VUJ6	Leucine-rich repeat and calponin homology domain-containing protein 2 OS=Homo sapiens GN=LRCH2	LRCH2	84.587	21.6	11.6	9	10	8	0.955	1.03	0.952	0.0451407	1.044	0.978	1.05	0.0390136	1.046	0.26088
Q8NG31	Protein CASC5 OS=Homo sapiens GN=CASC5	CASC5	265.39	29.304	4.2	9	11	9	0.962	0.97	1.011	0.026796	1.047	1.021	1.01	0.0185185	1.046	0.074105
Q6QNY0	Biogenesis of lysosome-related organelles complex 1 subunit 3 OS=Homo sapiens GN=BLOC1S3	BLOC1S3	21.255	11.258	27.2	5	5	5	0.965	0.993	0.979	0.0143003	1.045	1.044	0.984	0.0341034	1.046	0.10526
P51965	Ubiquitin-conjugating enzyme E2 E1 OS=Homo sapiens GN=UBE2E1	UBE2E1	21.404	21.416	22.8	4	5	4	0.964	1.021	0.95	0.0384405	1.033	1.012	1.026	0.0104455	1.046	0.115023
Q9BW91	ADP-ribose pyrophosphatase, mitochondrial OS=Homo sapiens GN=NUDT9	NUDT9	39.125	21.499	21.4	7	8	7	1	1.018	0.958	0.0310379	1.066	0.969	1.077	0.0572944	1.046	0.30586
O00203	AP-3 complex subunit beta-1 OS=Homo sapiens GN=AP3B1	AP3B1	121.32	92.91	23.5	26	40	26	0.979	0.976	0.974	0.00257762	1.042	1.026	0.996	0.0228646	1.046	0.080058
Q16880	2-hydroxyacylsphingosine 1-beta-galactosyltransferase OS=Homo sapiens GN=UGT8	UGT8	61.437	16.14	8.9	4	5	4	0.962	0.924	1.05	0.0660412	1.022	1.035	1.013	0.0108082	1.046	0.30344
P24043	Laminin subunit alpha-2 OS=Homo sapiens GN=LAMA2	LAMA2	343.9	2.462	0.5	2	2	2	0.978	0.99	0.969	0.0107616	1.038	1.016	1.017	0.0121359	1.046	0.0089771
P25325	3-mercaptopyruvate sulfurtransferase OS=Homo sapiens GN=MPST	MPST	33.178	96.699	43.8	11	24	11	0.956	0.985	0.976	0.015266	1.014	1.04	0.996	0.0217582	1.046	0.044901
Q5JTH9	RRP12-like protein OS=Homo sapiens GN=RRP12	RRP12	143.7	159.35	25.4	30	47	29	0.967	0.995	0.972	0.0152691	1.022	1.005	1.041	0.0176101	1.046	0.029741
Q5T1M5	FK506-binding protein 15 OS=Homo sapiens GN=FKBP15	FKBP15	133.63	120.64	10.8	11	13	11	0.98	0.986	0.984	0.00310683	1.032	1.013	1.04	0.0134863	1.046	0.0053642
Q13823	Nucleolar GTP-binding protein 2 OS=Homo sapiens GN=GNL2	GNL2	83.654	101.83	29.1	18	25	18	0.992	0.979	0.971	0.0108077	1.042	0.983	1.053	0.0366891	1.046	0.115082
Q5MNZ6	WD repeat domain phosphoinositide-interacting protein 3 OS=Homo sapiens GN=WDR45B	WDR45B	38.121	14.087	16	4	5	4	1.052	0.992	0.893	0.0820155	1.104	0.914	1.053	0.0960643	1.046	0.57518
P78362	SRSF protein kinase 2 OS=Homo sapiens GN=SRPK2	SRPK2	77.526	28.877	12.2	7	11	6	0.985	0.963	0.973	0.0113131	1.031	1.032	0.993	0.0218262	1.046	0.034803
Q49MG5	Microtubule-associated protein 9 OS=Homo sapiens GN=MAP9	MAP9	74.233	5.8385	4.3	3	3	3	0.928	1.013	0.958	0.0446103	0.971	1.06	1.002	0.0446859	1.046	0.2831
P62306	Small nuclear ribonucleoprotein F OS=Homo sapiens GN=SNRPF	SNRPF	9.7251	25.286	24.4	2	2	2	0.973	1.02	0.942	0.0401423	1.015	1.029	1.027	0.00739682	1.046	0.121115
Q6PCE3	Glucose 1,6-bisphosphate synthase OS=Homo sapiens GN=PGM2L1	PGM2L1	70.441	21.7	4.3	2	2	2	0.979	0.988	0.969	0.00971157	1.021	1.026	1.023	0.00245923	1.046	0.0014049
P62861	40S ribosomal protein S30 OS=Homo sapiens GN=FAU	FAU	6.6478	6.3916	30.5	2	6	2	1.024	0.936	0.982	0.0448829	1.066	1.033	0.978	0.0433435	1.046	0.2808
P62269	40S ribosomal protein S18 OS=Homo sapiens GN=RPS18	RPS18	17.718	43.99	53.3	11	33	11	0.989	0.95	0.982	0.021355	1.025	1.035	0.995	0.0204419	1.046	0.058219
Q7Z6M4	Transcription termination factor 4, mitochondrial OS=Homo sapiens GN=MTERF4	MTERF4	43.957	27.087	16.3	6	7	6	0.988	1.062	0.886	0.0902968	1.022	1.031	1.019	0.00609863	1.046	0.46896
Q9NWT6	Hypoxia-inducible factor 1-alpha inhibitor OS=Homo sapiens GN=HIF1AN	HIF1AN	40.285	2.9501	6	3	4	3	0.974	1.038	0.923	0.0588985	1.007	1.049	1.015	0.0217854	1.046	0.27268
Q9H2U1	ATP-dependent RNA helicase DHX36 OS=Homo sapiens GN=DHX36	DHX36	114.76	189.85	26	23	38	22	0.977	0.964	0.963	0.00806844	1.005	1.01	1.024	0.00972247	1.046	0.0034401
Q587I9	Vesicle transport protein SFT2C OS=Homo sapiens GN=SFT2D3	SFT2D3	21.789	14.415	11.6	2	3	2	1.054	0.947	0.936	0.0665826	1.081	0.974	1.016	0.052664	1.046	0.41214
Q6AI08	HEAT repeat-containing protein 6 OS=Homo sapiens GN=HEATR6	HEATR6	128.78	71.136	6.9	6	7	6	1.007	0.966	0.971	0.0227936	1.026	0.989	1.065	0.0370173	1.046	0.149584
Q15018	BRISC complex subunit Abro1 OS=Homo sapiens GN=FAM175B	FAM175B	46.9	51.347	24.3	9	13	9	0.991	1.028	0.927	0.0520346	1.003	1.02	1.058	0.0274199	1.046	0.25252
Q13162	Peroxiredoxin-4 OS=Homo sapiens GN=PRDX4	PRDX4	30.54	91.923	44.3	12	35	9	0.987	0.97	0.959	0.0145131	0.997	1.024	1.03	0.0172846	1.046	0.025861
Q5SWX8	Protein odr-4 homolog OS=Homo sapiens GN=ODR4	ODR4	51.103	51.236	28	10	12	10	0.979	0.979	0.974	0.0029537	0.972	1.028	1.068	0.0471529	1.046	0.24558
Q6PJI9	WD repeat-containing protein 59 OS=Homo sapiens GN=WDR59	WDR59	109.79	32.632	11.6	9	10	9	0.94	0.972	1.02	0.0411996	1.073	0.991	1	0.044031	1.045	0.27534
Q9BVA0	Katanin p80 WD40 repeat-containing subunit B1 OS=Homo sapiens GN=KATNB1	KATNB1	72.333	19.3	16.3	8	8	8	0.936	0.931	1.054	0.0714984	1.048	1.09	0.914	0.0903541	1.045	0.54768
O75190	DnaJ homolog subfamily B member 6 OS=Homo sapiens GN=DNAJB6	DNAJB6	36.087	21.414	19	5	8	5	0.939	0.986	0.964	0.0244195	1.046	0.954	1.018	0.046878	1.045	0.23044
P52434	DNA-directed RNA polymerases I, II, and III subunit RPABC3 OS=Homo sapiens GN=POLR2H	POLR2H	17.143	46.944	42	4	8	4	0.933	1.046	0.942	0.0645025	1.03	0.989	1.032	0.0238636	1.045	0.32742
O75886	Signal transducing adapter molecule 2 OS=Homo sapiens GN=STAM2	STAM2	58.164	21.937	13.5	7	9	6	0.97	0.962	0.997	0.0187839	1.069	0.995	0.998	0.0410367	1.045	0.168379
Q9BQP7	Mitochondrial genome maintenance exonuclease 1 OS=Homo sapiens GN=MGME1	MGME1	39.42	65.394	41.9	13	19	13	0.975	1.006	0.961	0.023483	1.053	0.973	1.049	0.0439783	1.045	0.20388
O43598	2'-deoxynucleoside 5'-phosphate N-hydrolase 1 OS=Homo sapiens GN=DNPH1	DNPH1	19.108	73.929	38.5	4	11	4	0.962	1.011	0.964	0.0283257	1.026	1.062	0.98	0.0401905	1.045	0.20184
Q96S82	Ubiquitin-like protein 7 OS=Homo sapiens GN=UBL7	UBL7	40.51	12.188	7.4	3	3	3	0.956	1.037	0.934	0.0555961	1.017	1.029	1.014	0.00778162	1.045	0.2963
Q6P4A7	Sideroflexin-4 OS=Homo sapiens GN=SFXN4	SFXN4	37.998	11.5	21.1	6	8	6	0.971	1.01	0.965	0.0248814	1.029	1.012	1.037	0.0124436	1.045	0.050619
Q6P1X5	Transcription initiation factor TFIID subunit 2 OS=Homo sapiens GN=TAF2	TAF2	136.97	16.222	5.2	6	7	6	1.01	1.003	0.924	0.0487843	1.066	0.958	1.046	0.0561471	1.045	0.36216
P51617	Interleukin-1 receptor-associated kinase 1 OS=Homo sapiens GN=IRAK1	IRAK1	76.536	80.082	22.1	12	12	11	0.968	0.994	0.952	0.0218231	1.021	1.032	0.991	0.0209143	1.045	0.066601
O95757	Heat shock 70 kDa protein 4L OS=Homo sapiens GN=HSPA4L	HSPA4L	94.511	323.31	69.4	50	122	45	0.979	0.972	0.978	0.00387771	1.02	1.02	1.022	0.00113132	1.045	4.0809e-05
Q02127	Dihydroorotate dehydrogenase (quinone), mitochondrial OS=Homo sapiens GN=DHODH	DHODH	42.867	18.407	14.2	5	6	5	0.972	1.024	0.941	0.0428401	1.011	1.026	1.032	0.0105735	1.045	0.1533
P41227	N-alpha-acetyltransferase 10 OS=Homo sapiens GN=NAA10	NAA10	26.458	120.57	43	11	32	11	0.968	0.992	0.978	0.0123098	1.004	1.042	1.023	0.0185728	1.045	0.028277
Q5SQN1	Synaptosomal-associated protein 47 OS=Homo sapiens GN=SNAP47	SNAP47	52.562	9.3807	11.9	5	5	5	0.994	0.979	0.965	0.0148089	1.028	1.055	0.987	0.0334587	1.045	0.109744
Q9BQ69	O-acetyl-ADP-ribose deacetylase MACROD1 OS=Homo sapiens GN=MACROD1	MACROD1	35.505	34.741	15.7	6	10	6	0.998	0.952	0.967	0.0241267	1.027	1.02	1.002	0.0126898	1.045	0.046543
O95835	Serine/threonine-protein kinase LATS1 OS=Homo sapiens GN=LATS1	LATS1	126.87	7.0368	2.9	3	3	3	1.01	0.949	0.977	0.0311997	1.036	1.002	1.031	0.0179448	1.045	0.097402
P51674	Neuronal membrane glycoprotein M6-a OS=Homo sapiens GN=GPM6A	GPM6A	31.209	5.0545	7.9	2	2	2	0.984	0.956	0.996	0.0209738	1.009	1.044	1.016	0.0181039	1.045	0.049944
P62888	60S ribosomal protein L30 OS=Homo sapiens GN=RPL30	RPL30	12.784	57.278	40	6	20	6	0.985	0.994	0.95	0.0238085	1.008	1.019	1.033	0.0122843	1.045	0.04574
Q9UIL1	Short coiled-coil protein OS=Homo sapiens GN=SCOC	SCOC	18.045	4.4868	6.3	1	2	1	0.996	0.917	1.023	0.0562855	0.994	1.082	0.993	0.0499491	1.045	0.36456
Q9NVM6	DnaJ homolog subfamily C member 17 OS=Homo sapiens GN=DNAJC17	DNAJC17	34.687	18.034	19.4	6	6	6	1.007	0.941	1.008	0.0389686	0.99	1.042	1.057	0.0341485	1.045	0.21428
Q969R8	Integrin-alpha FG-GAP repeat-containing protein 2 OS=Homo sapiens GN=ITFG2	ITFG2	49.312	2.8519	5.4	2	2	2	1.049	0.899	0.987	0.0770439	1.014	0.959	1.094	0.0664017	1.045	0.49426
O75298	Reticulon-2 OS=Homo sapiens GN=RTN2	RTN2	59.263	10.943	7.9	4	4	4	0.948	0.967	1.027	0.042048	1.095	1.038	0.937	0.0781901	1.044	0.45776
Q969U7	Proteasome assembly chaperone 2 OS=Homo sapiens GN=PSMG2	PSMG2	29.396	29.024	19.3	5	9	5	0.966	1.015	0.969	0.0279306	1.078	1.009	0.994	0.0436218	1.044	0.22348
Q9BPU6	Dihydropyrimidinase-related protein 5 OS=Homo sapiens GN=DPYSL5	DPYSL5	61.421	116.91	30.5	14	20	14	0.95	1.014	0.982	0.0325866	1.056	0.995	1.025	0.0297478	1.044	0.164781
Q9Y2P4	Long-chain fatty acid transport protein 6 OS=Homo sapiens GN=SLC27A6	SLC27A6	70.111	2.7532	3.4	2	2	2	0.972	0.963	1.007	0.0237033	1.071	1.043	0.956	0.0586021	1.044	0.31458
Q8WYA0	Intraflagellar transport protein 81 homolog OS=Homo sapiens GN=IFT81	IFT81	79.745	40.569	23.7	15	15	15	0.951	0.976	1.02	0.0355615	1.047	1.036	0.993	0.0278315	1.044	0.174058
Q5PRF9	Protein Smaug homolog 2 OS=Homo sapiens GN=SAMD4B	SAMD4B	75.483	39.381	12.4	7	8	7	0.953	1.011	0.945	0.0371453	1.046	0.948	1.044	0.0553113	1.044	0.32602
Q5W0B1	RING finger protein 219 OS=Homo sapiens GN=RNF219	RNF219	81.116	17.734	8.4	5	5	5	0.958	0.998	0.989	0.021376	1.05	1.014	1.011	0.0211732	1.044	0.067758
Q04726	Transducin-like enhancer protein 3 OS=Homo sapiens GN=TLE3	TLE3	83.416	122.88	17.9	12	16	7	0.954	0.992	0.992	0.0224023	1.034	1	1.034	0.0191948	1.044	0.063339
P61289	Proteasome activator complex subunit 3 OS=Homo sapiens GN=PSME3	PSME3	29.506	136.33	50.8	13	33	13	0.976	0.991	0.974	0.00947797	1.051	1.004	1.016	0.0238554	1.044	0.045344
Q9Y483	Metal-response element-binding transcription factor 2 OS=Homo sapiens GN=MTF2	MTF2	67.105	116.79	22.1	10	12	10	0.954	0.958	1.027	0.0418924	1.018	1.013	1.038	0.0129313	1.044	0.156722
Q96FF9	Sororin OS=Homo sapiens GN=CDCA5	CDCA5	27.6	38.232	14.7	4	5	4	0.975	0.956	1.002	0.0236437	1.04	0.979	1.042	0.0350961	1.044	0.157965
Q15102	Platelet-activating factor acetylhydrolase IB subunit gamma OS=Homo sapiens GN=PAFAH1B3	PAFAH1B3	25.734	27.964	37.2	7	17	7	0.968	0.999	0.99	0.0161797	1.026	1.04	1.02	0.00997719	1.044	0.0171419
Q96MD7	Uncharacterized protein C9orf85 OS=Homo sapiens GN=C9orf85	C9orf85	20.165	2.3078	4.5	1	2	1	0.945	1.069	0.925	0.0796276	0.997	1.056	1.015	0.0295677	1.044	0.42366
Q9UGL1	Lysine-specific demethylase 5B OS=Homo sapiens GN=KDM5B	KDM5B	175.66	17.834	4.9	7	9	6	0.946	1.055	0.936	0.0674235	0.99	1.004	1.072	0.0429192	1.044	0.40056
O60333	Kinesin-like protein KIF1B OS=Homo sapiens GN=KIF1B	KIF1B	204.47	22.465	9.8	18	31	6	0.977	0.999	0.98	0.0121079	1.019	1.047	1.019	0.0157204	1.044	0.020705
Q6NXT1	Ankyrin repeat domain-containing protein 54 OS=Homo sapiens GN=ANKRD54	ANKRD54	32.505	24.076	13.3	4	5	4	0.991	1.003	0.948	0.0294896	1.032	0.995	1.044	0.0249503	1.044	0.125764
Q6IPR3	tRNA wybutosine-synthesizing protein 3 homolog OS=Homo sapiens GN=TYW3	TYW3	29.794	18.449	15.8	3	4	3	0.974	1.049	0.915	0.0685763	1.014	0.998	1.055	0.0287573	1.044	0.36712
Q9Y285	Phenylalanine--tRNA ligase alpha subunit OS=Homo sapiens GN=FARSA	FARSA	57.563	149.25	36.8	12	24	12	0.976	0.971	0.981	0.00512295	1.016	1.011	1.03	0.00966522	1.044	0.0025206
Q6P087	RNA pseudouridylate synthase domain-containing protein 3 OS=Homo sapiens GN=RPUSD3	RPUSD3	38.46	30.039	26.5	8	8	8	1.007	1.01	0.923	0.0503941	1.042	1.043	0.984	0.0330192	1.044	0.28116
Q9H0P0	Cytosolic 5'-nucleotidase 3A OS=Homo sapiens GN=NT5C3A	NT5C3A	37.948	37.091	31	9	15	9	0.995	0.972	0.966	0.0156576	1.029	1.015	1.019	0.00706278	1.044	0.0113766
P53611	Geranylgeranyl transferase type-2 subunit beta OS=Homo sapiens GN=RABGGTB	RABGGTB	36.924	23.693	18.1	6	7	6	0.964	1.025	0.952	0.0399303	0.995	1.019	1.056	0.0300293	1.044	0.20884
Q9NYZ3	G2 and S phase-expressed protein 1 OS=Homo sapiens GN=GTSE1	GTSE1	76.644	12.146	8.5	5	6	5	1.018	0.918	1.022	0.0597603	1.048	1.032	1.008	0.0195592	1.044	0.2945
P32969	60S ribosomal protein L9 OS=Homo sapiens GN=RPL9	RPL9	21.863	107.11	47.9	11	39	11	0.988	0.967	0.982	0.0110487	1.017	1.035	1.013	0.0114704	1.044	0.0097793
Q8WU90	Zinc finger CCCH domain-containing protein 15 OS=Homo sapiens GN=ZC3H15	ZC3H15	48.602	91.22	33.1	14	24	14	0.986	0.955	0.997	0.0222388	1.012	1.046	1.008	0.0204311	1.044	0.070498
P68400	Casein kinase II subunit alpha OS=Homo sapiens GN=CSNK2A1	CSNK2A1	45.143	188.35	48.1	16	35	16	0.986	1.037	0.926	0.0565216	1.008	1.015	1.057	0.0258132	1.044	0.28654
Q7Z6V5	tRNA-specific adenosine deaminase 2 OS=Homo sapiens GN=ADAT2	ADAT2	21.046	25.477	18.3	2	2	2	0.964	0.972	1.001	0.0198855	0.976	1.057	1.034	0.0408294	1.044	0.178521
Q9NUG6	p53 and DNA damage-regulated protein 1 OS=Homo sapiens GN=PDRG1	PDRG1	15.511	17.25	28.6	3	4	3	0.971	0.982	0.984	0.00715015	0.983	1.037	1.046	0.03334	1.044	0.098963
Q9BXR0	Queuine tRNA-ribosyltransferase catalytic subunit 1 OS=Homo sapiens GN=QTRT1	QTRT1	44.047	35.654	21.1	7	12	7	0.994	0.979	0.963	0.0158406	0.997	1.025	1.043	0.0226889	1.044	0.055761
Q5F1R6	DnaJ homolog subfamily C member 21 OS=Homo sapiens GN=DNAJC21	DNAJC21	62.027	38.494	11.7	5	8	5	1.032	0.954	0.977	0.0405796	1.01	1.051	1.031	0.019892	1.044	0.173396
P32004	Neural cell adhesion molecule L1 OS=Homo sapiens GN=L1CAM	L1CAM	140	-2	0.8	1	1	1	1.017	0.997	0.924	0.0499854	0.983	1.073	1.011	0.0450518	1.044	0.32996
O43502	DNA repair protein RAD51 homolog 3 OS=Homo sapiens GN=RAD51C	RAD51C	42.189	26.911	16.2	5	5	5	0.872	1.009	1.059	0.0987901	1.011	1.008	1.047	0.0212354	1.043	0.50408
Q14410	Glycerol kinase 2 OS=Homo sapiens GN=GK2	GK2	60.593	9.5819	8.5	4	5	1	0.874	0.994	1.072	0.101775	1.012	0.998	1.055	0.0290742	1.043	0.52618
P33552	Cyclin-dependent kinases regulatory subunit 2 OS=Homo sapiens GN=CKS2	CKS2	9.8602	3.9057	21.5	2	4	1	0.907	1.056	0.978	0.0760225	1.045	1.006	1.017	0.0196624	1.043	0.39596
A6NED2	RCC1 domain-containing protein 1 OS=Homo sapiens GN=RCCD1	RCCD1	40.078	51.618	25.5	6	6	6	0.935	1.03	0.973	0.0488247	1.073	1.036	0.956	0.0585342	1.043	0.39248
Q9NPQ8	Synembryn-A OS=Homo sapiens GN=RIC8A	RIC8A	59.709	96.269	20	8	8	8	0.963	0.953	1.011	0.0317787	1.099	0.999	0.956	0.0720716	1.043	0.40938
Q7Z4S6	Kinesin-like protein KIF21A OS=Homo sapiens GN=KIF21A	KIF21A	187.18	77.733	10.7	15	16	12	0.926	1.007	0.967	0.0418976	1.015	1.012	0.997	0.00956711	1.043	0.160635
P30043	Flavin reductase (NADPH) OS=Homo sapiens GN=BLVRB	BLVRB	22.119	75.865	50.5	8	22	8	0.956	1.005	0.966	0.0265365	1.043	1.007	1.004	0.0213188	1.043	0.095764
Q9BU02	Thiamine-triphosphatase OS=Homo sapiens GN=THTPA	THTPA	25.566	14.348	10.9	2	3	2	0.908	1.011	1.021	0.0638306	0.98	1.089	0.998	0.0571558	1.043	0.43996
Q01484	Ankyrin-2 OS=Homo sapiens GN=ANK2	ANK2	433.71	48.452	3.1	10	11	8	0.947	0.945	1.058	0.0657671	1.019	1.06	0.998	0.030744	1.043	0.36578
P36405	ADP-ribosylation factor-like protein 3 OS=Homo sapiens GN=ARL3	ARL3	20.455	78.051	47.8	6	11	6	0.966	0.962	0.987	0.0138204	1.024	1.031	0.986	0.0238879	1.043	0.058356
P55011	Solute carrier family 12 member 2 OS=Homo sapiens GN=SLC12A2	SLC12A2	131.45	98.727	15	15	17	15	0.95	0.998	0.992	0.0266871	1.001	1.058	1.007	0.0306467	1.043	0.149198
P55199	RNA polymerase II elongation factor ELL OS=Homo sapiens GN=ELL	ELL	68.264	11.298	7.4	4	5	4	0.942	1.052	0.941	0.0652121	0.991	1.025	1.044	0.0263249	1.043	0.356
Q92994	Transcription factor IIIB 90 kDa subunit OS=Homo sapiens GN=BRF1	BRF1	73.839	6.8531	2.7	2	3	2	1.063	0.915	0.963	0.0770219	1.102	0.913	1.052	0.0957909	1.043	0.58796
Q6UVK1	Chondroitin sulfate proteoglycan 4 OS=Homo sapiens GN=CSPG4	CSPG4	250.53	3.1314	1.4	3	3	3	1	0.956	0.985	0.0228169	1.032	1.037	0.998	0.0207575	1.043	0.077718
Q9NR12	PDZ and LIM domain protein 7 OS=Homo sapiens GN=PDLIM7	PDLIM7	49.844	37.595	25.4	12	14	12	0.976	0.963	0.999	0.0186147	1.007	1.024	1.032	0.0125045	1.043	0.031597
Q16881	Thioredoxin reductase 1, cytoplasmic OS=Homo sapiens GN=TXNRD1	TXNRD1	70.905	144.76	34.1	15	32	14	1.009	0.984	0.969	0.0204665	1.031	1.019	1.039	0.00977641	1.043	0.031439
P63173	60S ribosomal protein L38 OS=Homo sapiens GN=RPL38	RPL38	8.2178	44.531	52.9	6	13	6	1.02	0.996	0.917	0.0551229	1.042	1.012	1.004	0.0196533	1.043	0.27772
Q7L2J0	7SK snRNA methylphosphate capping enzyme OS=Homo sapiens GN=MEPCE	MEPCE	74.354	71.011	17.9	11	16	11	0.952	0.956	0.998	0.0263063	0.968	1.05	1.013	0.040645	1.043	0.20966
P22681	E3 ubiquitin-protein ligase CBL OS=Homo sapiens GN=CBL	CBL	99.632	86.87	20.2	16	17	16	1.002	0.939	1.009	0.0392064	1.016	1.052	1.01	0.02214	1.043	0.173979
P28070	Proteasome subunit beta type-4 OS=Homo sapiens GN=PSMB4	PSMB4	29.204	147.52	42.8	7	21	7	0.991	0.987	0.96	0.017218	0.996	1.015	1.054	0.0289421	1.043	0.097537
Q9NZN5	Rho guanine nucleotide exchange factor 12 OS=Homo sapiens GN=ARHGEF12	ARHGEF12	173.23	54.469	8.7	11	11	11	1.023	0.945	0.98	0.0397574	1.001	1.033	1.041	0.0206498	1.043	0.174245
O75843	AP-1 complex subunit gamma-like 2 OS=Homo sapiens GN=AP1G2	AP1G2	87.116	10.044	3.4	2	3	2	0.997	1.041	0.899	0.0742504	0.968	1.012	1.084	0.0573373	1.043	0.47608
Q13905	Rap guanine nucleotide exchange factor 1 OS=Homo sapiens GN=RAPGEF1	RAPGEF1	120.55	3.4009	2.3	2	2	2	0.807	1.011	1.127	0.16503	1.159	0.911	0.998	0.123038	1.042	0.74664
O95067	G2/mitotic-specific cyclin-B2 OS=Homo sapiens GN=CCNB2	CCNB2	45.281	8.1667	8.8	2	2	2	0.97	0.995	0.978	0.0130144	1.046	1.002	1.018	0.0217916	1.042	0.050521
Q13190	Syntaxin-5 OS=Homo sapiens GN=STX5	STX5	39.672	76.761	26.8	8	12	8	0.957	0.979	1.003	0.0234848	1.011	1.054	0.997	0.0291026	1.042	0.13174
P49591	Serine--tRNA ligase, cytoplasmic OS=Homo sapiens GN=SARS	SARS	58.777	176.24	49.2	23	48	23	0.986	0.983	0.977	0.00466657	1.041	1.02	1.008	0.0163278	1.042	0.0148565
Q96N11	Uncharacterized protein C7orf26 OS=Homo sapiens GN=C7orf26	C7orf26	50.046	8.0403	8	2	2	2	0.972	0.992	0.977	0.0106171	1.024	1.017	1.023	0.00370686	1.042	0.0030401
Q86X10	Ral GTPase-activating protein subunit beta OS=Homo sapiens GN=RALGAPB	RALGAPB	166.8	26.033	9	10	12	10	0.979	0.999	0.96	0.0199137	1.026	1.002	1.032	0.0155632	1.042	0.048759
Q9Y6A4	Cilia- and flagella-associated protein 20 OS=Homo sapiens GN=CFAP20	CFAP20	22.774	18.043	28	5	8	5	0.969	1.025	0.96	0.0357668	1.009	1.051	1.019	0.0213764	1.042	0.156963
P13489	Ribonuclease inhibitor OS=Homo sapiens GN=RNH1	RNH1	49.973	289.33	58.6	22	45	22	0.984	0.974	0.99	0.00822548	1.023	1.056	0.993	0.0307733	1.042	0.092583
Q96PY6	Serine/threonine-protein kinase Nek1 OS=Homo sapiens GN=NEK1	NEK1	142.83	10.392	3.1	4	6	4	0.982	0.986	0.974	0.00623056	1.018	1.029	1.018	0.00621617	1.042	0.001284
P14868	Aspartate--tRNA ligase, cytoplasmic OS=Homo sapiens GN=DARS	DARS	57.136	272.76	60.3	29	71	29	0.981	0.992	0.969	0.0117304	1.016	1.019	1.032	0.00831911	1.042	0.0072593
P35237	Serpin B6 OS=Homo sapiens GN=SERPINB6	SERPINB6	42.621	159.99	38.6	11	27	11	0.983	0.987	0.977	0.00512374	1.012	1.008	1.051	0.0232065	1.042	0.042042
O76071	Probable cytosolic iron-sulfur protein assembly protein CIAO1 OS=Homo sapiens GN=CIAO1	CIAO1	37.84	33.989	20.4	6	10	6	0.992	0.976	0.97	0.0116125	1.021	1.009	1.031	0.0107956	1.042	0.0109424
Q9UKD2	mRNA turnover protein 4 homolog OS=Homo sapiens GN=MRTO4	MRTO4	27.56	154.97	54	12	27	12	0.989	1.001	0.957	0.023154	1.016	1.012	1.043	0.0164723	1.042	0.064764
O75323	Protein NipSnap homolog 2 OS=Homo sapiens GN=GBAS	GBAS	33.742	28.819	20.3	7	15	5	1.002	0.976	0.981	0.0139873	1.025	1.021	1.037	0.00810249	1.042	0.0113049
P52565	Rho GDP-dissociation inhibitor 1 OS=Homo sapiens GN=ARHGDIA	ARHGDIA	23.207	148.78	36.8	9	26	9	0.988	0.986	0.956	0.018354	1.009	1.009	1.035	0.0147505	1.042	0.038503
P12268	Inosine-5'-monophosphate dehydrogenase 2 OS=Homo sapiens GN=IMPDH2	IMPDH2	55.804	323.31	46.7	26	72	23	0.989	0.97	0.98	0.00970165	1.01	1.035	1.016	0.0127911	1.042	0.0120383
Q9NVR2	Integrator complex subunit 10 OS=Homo sapiens GN=INTS10	INTS10	82.235	15.841	7.5	5	7	5	0.99	0.954	1.02	0.0334468	1.011	1.039	1.039	0.0157	1.042	0.121304
Q9BZI7	Regulator of nonsense transcripts 3B OS=Homo sapiens GN=UPF3B	UPF3B	57.761	54.718	18.4	8	15	8	0.996	0.96	0.974	0.0185811	1.002	1.047	1.005	0.0247146	1.042	0.082235
Q5SY16	Polynucleotide 5'-hydroxyl-kinase NOL9 OS=Homo sapiens GN=NOL9	NOL9	79.322	81.916	16.4	9	22	9	1.009	0.977	0.948	0.0311987	1.003	1.009	1.044	0.0217377	1.042	0.135097
P56545	C-terminal-binding protein 2 OS=Homo sapiens GN=CTBP2	CTBP2	48.944	41.723	25.8	12	21	6	1.006	0.99	0.936	0.0375295	0.996	1.014	1.045	0.0243395	1.042	0.183941
Q8NI08	Nuclear receptor coactivator 7 OS=Homo sapiens GN=NCOA7	NCOA7	106.16	16.506	2.9	2	2	2	1.053	1.011	0.876	0.0943698	0.971	1.039	1.053	0.0429612	1.042	0.526
Q96JX3	Protein SERAC1 OS=Homo sapiens GN=SERAC1	SERAC1	74.147	2.2866	3.4	2	2	2	0.91	0.835	1.201	0.196875	1.124	0.985	0.957	0.0875119	1.041	0.7613
Q9HA64	Ketosamine-3-kinase OS=Homo sapiens GN=FN3KRP	FN3KRP	34.412	19.728	26.2	7	12	7	0.966	0.975	0.975	0.00534584	1.099	0.954	0.984	0.0756073	1.041	0.45862
Q8TDY2	RB1-inducible coiled-coil protein 1 OS=Homo sapiens GN=RB1CC1	RB1CC1	183.09	65.743	9.2	11	11	11	0.927	1.013	0.98	0.0445745	1.041	1	0.999	0.0236499	1.041	0.2347
Q8WWI5	Choline transporter-like protein 1 OS=Homo sapiens GN=SLC44A1	SLC44A1	73.301	2.3681	2.9	2	2	2	0.941	0.967	1.036	0.050029	1.034	1.036	0.994	0.0231976	1.041	0.27264
Q96G21	U3 small nucleolar ribonucleoprotein protein IMP4 OS=Homo sapiens GN=IMP4	IMP4	33.756	36.894	23	8	14	8	0.948	1.003	0.999	0.0311846	1.032	1.018	1.02	0.00739923	1.041	0.093336
Q8WUX2	Putative glutathione-specific gamma-glutamylcyclotransferase 2 OS=Homo sapiens GN=CHAC2	CHAC2	20.874	28.492	40.2	6	8	6	0.952	1.026	0.927	0.0531649	1.021	0.957	1.047	0.045935	1.041	0.3737
P32929	Cystathionine gamma-lyase OS=Homo sapiens GN=CTH	CTH	44.508	95.757	34.8	12	18	12	0.968	0.978	1.018	0.0267789	1.037	1.031	1.017	0.00998042	1.041	0.069562
Q6UX53	Methyltransferase-like protein 7B OS=Homo sapiens GN=METTL7B	METTL7B	27.775	14.461	13.5	3	4	3	0.96	1.034	0.944	0.0490271	1.026	1.061	0.97	0.0450462	1.041	0.35942
Q96A70	Antizyme inhibitor 2 OS=Homo sapiens GN=AZIN2	AZIN2	49.979	1.707	1.5	1	4	1	0.957	0.998	0.988	0.0217916	1.019	1.054	0.992	0.0304267	1.041	0.135299
Q9Y3C6	Peptidyl-prolyl cis-trans isomerase-like 1 OS=Homo sapiens GN=PPIL1	PPIL1	18.237	82.588	42.2	7	17	7	0.977	0.969	0.991	0.0113744	1.03	1.024	1.003	0.0139131	1.041	0.0184155
Q13243	Serine/arginine-rich splicing factor 5 OS=Homo sapiens GN=SRSF5	SRSF5	31.263	67.447	29.8	8	24	7	0.974	0.974	0.983	0.00531848	1.023	1.02	1.009	0.00724553	1.041	0.00149814
P21266	Glutathione S-transferase Mu 3 OS=Homo sapiens GN=GSTM3	GSTM3	26.559	131.26	58.2	13	28	12	0.975	1.009	0.983	0.0179741	1.023	1.047	1.018	0.0150609	1.041	0.04148
Q12765	Secernin-1 OS=Homo sapiens GN=SCRN1	SCRN1	46.382	189.51	31.2	12	18	12	0.96	0.989	0.996	0.019444	1.006	1.039	1.021	0.016167	1.041	0.050478
Q6P1N9	Putative deoxyribonuclease TATDN1 OS=Homo sapiens GN=TATDN1	TATDN1	33.601	27.642	21.9	6	9	6	0.927	1.022	0.968	0.0490038	0.968	1.048	1.022	0.0402981	1.041	0.32786
P52292	Importin subunit alpha-1 OS=Homo sapiens GN=KPNA2	KPNA2	57.861	323.31	43.7	19	47	19	1	0.969	0.997	0.0172938	1.043	1.035	1.01	0.0167238	1.041	0.04398
Q96RS6	NudC domain-containing protein 1 OS=Homo sapiens GN=NUDCD1	NUDCD1	66.755	62.843	20.1	9	11	9	0.965	0.988	0.999	0.0176315	1	1.065	1.009	0.0343706	1.041	0.147242
Q9Y2R5	28S ribosomal protein S17, mitochondrial OS=Homo sapiens GN=MRPS17	MRPS17	14.502	11.232	22.3	3	6	3	0.999	0.974	0.969	0.0163896	1.033	0.998	1.033	0.0197852	1.041	0.052556
P30050	60S ribosomal protein L12 OS=Homo sapiens GN=RPL12	RPL12	17.818	115.64	73.3	12	40	12	0.989	0.978	0.99	0.00675515	1.017	1.036	1.026	0.00926052	1.041	0.0037207
Q13232	Nucleoside diphosphate kinase 3 OS=Homo sapiens GN=NME3	NME3	19.015	53.79	36.7	6	10	6	0.99	0.982	0.948	0.022912	1.013	1.018	1.009	0.00444992	1.041	0.038216
O95707	Ribonuclease P protein subunit p29 OS=Homo sapiens GN=POP4	POP4	25.424	37.552	16.8	3	3	3	0.999	0.974	0.969	0.0163896	1.02	1.018	1.026	0.00407637	1.041	0.0132393
Q13015	Protein AF1q OS=Homo sapiens GN=MLLT11	MLLT11	10.061	39.45	28.9	2	2	2	1.003	0.992	0.95	0.0284926	1.024	1.055	0.986	0.0338262	1.041	0.194161
Q8WVV9	Heterogeneous nuclear ribonucleoprotein L-like OS=Homo sapiens GN=HNRNPLL	HNRNPLL	60.082	79.682	23.6	12	22	11	1.015	0.956	0.984	0.0299621	1.029	1.032	1.014	0.00940844	1.041	0.089465
P42025	Beta-centractin OS=Homo sapiens GN=ACTR1B	ACTR1B	42.293	30.034	27.7	8	19	2	0.993	0.957	0.999	0.0231085	1.004	1.057	1.008	0.0288492	1.041	0.136357
Q13472	DNA topoisomerase 3-alpha OS=Homo sapiens GN=TOP3A	TOP3A	112.37	23.347	5.5	5	5	5	1.011	0.971	0.948	0.0326416	1.022	1.013	1.015	0.00464834	1.041	0.164565
P61956	Small ubiquitin-related modifier 2 OS=Homo sapiens GN=SUMO2	SUMO2	10.871	38.902	27.4	3	9	2	1.003	0.959	0.974	0.0228557	1.013	0.997	1.046	0.0245288	1.041	0.107725
O15254	Peroxisomal acyl-coenzyme A oxidase 3 OS=Homo sapiens GN=ACOX3	ACOX3	77.628	20.79	3.6	2	4	2	1.069	0.953	0.952	0.0678512	1.071	1.048	0.976	0.0480401	1.041	0.45012
O95197	Reticulon-3 OS=Homo sapiens GN=RTN3	RTN3	112.61	7.1782	1.1	1	2	1	0.994	0.964	0.984	0.0155764	0.989	1.074	0.999	0.0455172	1.041	0.22954
Q99805	Transmembrane 9 superfamily member 2 OS=Homo sapiens GN=TM9SF2	TM9SF2	75.775	80.233	18.4	10	17	10	0.992	0.985	0.945	0.0260343	0.982	1.022	1.039	0.0288497	1.041	0.145536
Q969G6	Riboflavin kinase OS=Homo sapiens GN=RFK	RFK	17.623	7.1766	17.4	4	5	4	1.016	0.93	0.993	0.0454475	1.005	1.062	0.993	0.0361418	1.041	0.2934
P49917	DNA ligase 4 OS=Homo sapiens GN=LIG4	LIG4	103.97	2.8057	1	1	1	1	0.978	0.959	1.003	0.0225184	0.967	1.024	1.07	0.0505696	1.041	0.28114
P10588	Nuclear receptor subfamily 2 group F member 6 OS=Homo sapiens GN=NR2F6	NR2F6	42.979	5.0389	7.9	4	5	2	0.987	1.046	0.907	0.0711876	0.974	0.967	1.119	0.0841254	1.041	0.56498
Q9BVC3	Sister chromatid cohesion protein DCC1 OS=Homo sapiens GN=DSCC1	DSCC1	44.825	18.71	13	3	3	3	1.008	0.954	0.981	0.0275229	0.993	1.093	0.979	0.0608533	1.041	0.35742
Q6ZRQ5	Protein MMS22-like OS=Homo sapiens GN=MMS22L	MMS22L	142.32	9.7642	4.4	4	5	4	1.02	0.956	0.987	0.0324049	0.995	1.056	1.033	0.0299668	1.041	0.190915
Q92540	Protein SMG7 OS=Homo sapiens GN=SMG7	SMG7	127.28	23.356	7.5	6	7	6	1.001	0.939	0.993	0.0344948	0.976	1.026	1.052	0.0379434	1.041	0.24474
O75446	Histone deacetylase complex subunit SAP30 OS=Homo sapiens GN=SAP30	SAP30	23.306	18.816	14.5	3	4	3	1.063	0.929	0.948	0.0739849	0.925	1.075	1.06	0.0809937	1.041	0.5627
Q96K58	Zinc finger protein 668 OS=Homo sapiens GN=ZNF668	ZNF668	67.889	6.4177	4.4	1	1	1	0.997	0.629	1.325	0.353973	1.178	1.081	0.809	0.187051	1.04	0.87324
Q15695	U2 small nuclear ribonucleoprotein auxiliary factor 35 kDa subunit-related protein 1 OS=Homo sapiens GN=ZRSR1	ZRSR1	57.643	5.1435	4	2	2	2	0.961	0.913	1.072	0.0830485	1.048	1.032	0.983	0.0331708	1.04	0.48694
Q86UY6	N-alpha-acetyltransferase 40 OS=Homo sapiens GN=NAA40	NAA40	27.194	24.847	26.6	5	7	5	0.971	0.995	1.004	0.017231	1.041	1.015	1.033	0.012933	1.04	0.033702
Q8NFI3	Cytosolic endo-beta-N-acetylglucosaminidase OS=Homo sapiens GN=ENGASE	ENGASE	83.986	9.2014	3.6	2	2	2	0.928	0.94	1.074	0.0826493	0.991	1.017	1.052	0.0300103	1.04	0.47564
Q9NZJ4	Sacsin OS=Homo sapiens GN=SACS	SACS	521.12	33.206	3.7	15	17	15	0.934	1.003	0.97	0.0356149	0.986	1.037	1	0.0261497	1.04	0.197838
O95782	AP-2 complex subunit alpha-1 OS=Homo sapiens GN=AP2A1	AP2A1	107.54	215.37	35.5	34	58	27	0.976	0.987	0.977	0.0062069	1.019	1.033	1.006	0.013247	1.04	0.010025
Q4KMP7	TBC1 domain family member 10B OS=Homo sapiens GN=TBC1D10B	TBC1D10B	87.198	108.53	20	11	16	11	0.99	0.957	0.999	0.0225187	1.029	1.013	1.022	0.00785327	1.04	0.044283
Q96BN8	Ubiquitin thioesterase otulin OS=Homo sapiens GN=OTULIN	OTULIN	40.262	35.301	25	8	9	8	1.006	0.977	0.965	0.021451	1.044	1.018	1.003	0.0203045	1.04	0.084405
Q96C23	Aldose 1-epimerase OS=Homo sapiens GN=GALM	GALM	37.765	48.931	23.7	5	9	5	0.989	0.975	0.967	0.0113977	1.024	1.01	1.015	0.00698058	1.04	0.0066995
P39019	40S ribosomal protein S19 OS=Homo sapiens GN=RPS19	RPS19	16.06	99.769	62.8	15	48	15	0.985	0.971	0.992	0.0108813	1.016	1.034	1.017	0.00989501	1.04	0.0095378
P67936	Tropomyosin alpha-4 chain OS=Homo sapiens GN=TPM4	TPM4	28.521	109.16	52	16	20	8	0.997	0.981	0.965	0.0163099	1.027	1.024	1.011	0.00833269	1.04	0.0192407
P0C2W1	F-box/SPRY domain-containing protein 1 OS=Homo sapiens GN=FBXO45	FBXO45	30.632	4.8378	6.6	2	2	2	0.998	0.931	1.015	0.0452557	1.028	1.045	0.99	0.0275811	1.04	0.26144
Q6DKK2	Tetratricopeptide repeat protein 19, mitochondrial OS=Homo sapiens GN=TTC19	TTC19	42.456	34.379	19.2	7	10	7	0.976	0.971	0.966	0.00514933	1.003	1.025	1.002	0.0128713	1.04	0.0083403
Q9BW83	Intraflagellar transport protein 27 homolog OS=Homo sapiens GN=IFT27	IFT27	20.48	84.067	50.5	7	16	7	0.977	0.966	1.01	0.0232628	1.001	1.035	1.036	0.0194579	1.04	0.086343
P55010	Eukaryotic translation initiation factor 5 OS=Homo sapiens GN=EIF5	EIF5	49.222	160.06	39.7	18	39	18	0.987	0.967	0.975	0.0103105	1.01	1.006	1.03	0.012664	1.04	0.0144183
P54619	5'-AMP-activated protein kinase subunit gamma-1 OS=Homo sapiens GN=PRKAG1	PRKAG1	37.579	43.246	34.4	10	17	10	0.998	0.969	0.998	0.0169408	1.007	1.04	1.038	0.0179925	1.04	0.049999
Q8IZA0	Dyslexia-associated protein KIAA0319-like protein OS=Homo sapiens GN=KIAA0319L	KIAA0319L	115.66	23.761	7.9	8	8	8	0.994	0.989	0.972	0.0117082	1.002	1.045	1.025	0.0210131	1.04	0.050484
O00244	Copper transport protein ATOX1 OS=Homo sapiens GN=ATOX1	ATOX1	7.4016	43.446	54.4	4	9	4	0.96	1.045	0.944	0.0552251	0.962	1.043	1.063	0.0522967	1.04	0.41826
Q9HB90	Ras-related GTP-binding protein C OS=Homo sapiens GN=RRAGC	RRAGC	44.223	45.748	20.3	6	7	3	0.979	0.958	1.008	0.0255753	0.965	1.064	1.035	0.0498322	1.04	0.29268
Q92882	Osteoclast-stimulating factor 1 OS=Homo sapiens GN=OSTF1	OSTF1	23.787	80.049	46.3	7	13	7	1.008	0.996	0.92	0.0489618	0.992	1	1.049	0.0304438	1.04	0.30032
Q13885	Tubulin beta-2A chain OS=Homo sapiens GN=TUBB2A	TUBB2A	49.906	81.483	58.2	19	165	1	1.051	1.043	0.849	0.116601	0.962	1.052	1.046	0.0493323	1.04	0.6175
P13716	Delta-aminolevulinic acid dehydratase OS=Homo sapiens GN=ALAD	ALAD	36.294	7.6596	6.4	2	2	2	0.905	0.865	1.18	0.174395	1.121	1.024	0.919	0.0989162	1.039	0.75748
Q9H6V9	Lipid droplet-associated hydrolase OS=Homo sapiens GN=LDAH	LDAH	37.318	5.5716	7.4	2	2	2	0.911	0.988	1.05	0.070839	1.072	1.048	0.943	0.0671965	1.039	0.53766
Q96G01	Protein bicaudal D homolog 1 OS=Homo sapiens GN=BICD1	BICD1	110.75	8.5022	2.2	2	2	2	0.955	1.042	0.952	0.0520015	1.088	0.967	1.008	0.0602729	1.039	0.45688
Q96RT8	Gamma-tubulin complex component 5 OS=Homo sapiens GN=TUBGCP5	TUBGCP5	118.32	16.246	4.9	4	5	4	0.959	0.975	1.013	0.0282357	1.092	0.957	1.014	0.0663777	1.039	0.41216
Q9Y3U8	60S ribosomal protein L36 OS=Homo sapiens GN=RPL36	RPL36	12.254	47.101	30.5	5	25	5	0.947	0.996	1.004	0.0314149	1.052	1.027	0.983	0.0342259	1.039	0.22744
Q6P996	Pyridoxal-dependent decarboxylase domain-containing protein 1 OS=Homo sapiens GN=PDXDC1	PDXDC1	86.706	70.981	19	13	18	13	0.973	0.986	0.982	0.0067919	1.065	1.001	0.991	0.0394011	1.039	0.175196
Q9Y3S1	Serine/threonine-protein kinase WNK2 OS=Homo sapiens GN=WNK2	WNK2	242.67	16.534	5	12	15	5	0.948	0.996	1.003	0.0304773	1.032	0.99	1.039	0.0259734	1.039	0.175081
P08962	CD63 antigen OS=Homo sapiens GN=CD63	CD63	25.636	28.385	16.8	3	9	3	0.965	0.991	1.009	0.022382	1.036	1.022	1.024	0.00737042	1.039	0.044601
Q5JSH3	WD repeat-containing protein 44 OS=Homo sapiens GN=WDR44	WDR44	101.37	214.98	36	28	43	28	0.976	0.969	1.006	0.0199817	1.047	1.012	1.007	0.0213253	1.039	0.08646
P49406	39S ribosomal protein L19, mitochondrial OS=Homo sapiens GN=MRPL19	MRPL19	33.535	56.507	33.9	9	16	9	0.954	1.023	0.99	0.0348947	1.022	1.024	1.037	0.00792526	1.039	0.131941
P60903	Protein S100-A10 OS=Homo sapiens GN=S100A10	S100A10	11.203	35.572	27.8	4	6	4	0.952	0.977	1.027	0.0387566	1.019	1.024	1.028	0.004405	1.039	0.22638
Q9NV70	Exocyst complex component 1 OS=Homo sapiens GN=EXOC1	EXOC1	101.98	42.887	18.2	14	18	14	0.969	0.966	1.011	0.0256207	1.028	1.014	1.02	0.00688155	1.039	0.06238
Q69YQ0	Cytospin-A OS=Homo sapiens GN=SPECC1L	SPECC1L	124.6	25.764	8.3	9	9	8	0.974	0.992	0.961	0.0159553	1.033	1.008	1	0.0169822	1.039	0.047062
Q13347	Eukaryotic translation initiation factor 3 subunit I OS=Homo sapiens GN=EIF3I	EIF3I	36.501	204.51	58.2	15	55	15	0.977	0.967	1	0.0172433	1.029	1.011	1.019	0.00884456	1.039	0.025758
P14649	Myosin light chain 6B OS=Homo sapiens GN=MYL6B	MYL6B	22.764	11.467	28.4	5	13	3	0.977	0.986	0.982	0.00459346	1.021	1	1.04	0.0196096	1.039	0.030922
Q13451	Peptidyl-prolyl cis-trans isomerase FKBP5 OS=Homo sapiens GN=FKBP5	FKBP5	51.212	99.229	37.4	20	31	20	0.987	0.965	0.987	0.0129653	1.031	0.999	1.024	0.0165252	1.039	0.03452
P62910	60S ribosomal protein L32 OS=Homo sapiens GN=RPL32	RPL32	15.86	37.885	49.6	8	32	8	0.985	1.009	0.958	0.0259296	1.028	1.02	1.019	0.00482512	1.039	0.062978
O14964	Hepatocyte growth factor-regulated tyrosine kinase substrate OS=Homo sapiens GN=HGS	HGS	86.191	59.044	16.7	15	27	15	0.975	1	0.971	0.0160043	1.016	1.029	1.017	0.0070877	1.039	0.0179793
Q13084	39S ribosomal protein L28, mitochondrial OS=Homo sapiens GN=MRPL28	MRPL28	30.156	7.8102	12.9	5	6	5	0.973	1.018	0.954	0.0334823	1.013	1	1.048	0.0243313	1.039	0.179297
Q75N03	E3 ubiquitin-protein ligase Hakai OS=Homo sapiens GN=CBLL1	CBLL1	54.519	5.0664	7.1	4	4	3	0.988	0.956	1.002	0.0240119	1.027	1.015	1.019	0.00598834	1.039	0.052676
Q9Y5L0	Transportin-3 OS=Homo sapiens GN=TNPO3	TNPO3	104.2	158.01	23.9	18	35	18	0.982	0.971	0.997	0.0132724	1.02	1.01	1.034	0.0118036	1.039	0.020757
P36578	60S ribosomal protein L4 OS=Homo sapiens GN=RPL4	RPL4	47.697	225.78	42.2	22	83	22	0.984	0.974	0.979	0.00510725	1.017	1.02	1.014	0.00294985	1.039	0.00035551
P0DMV9	Heat shock 70 kDa protein 1B OS=Homo sapiens GN=HSPA1B	HSPA1B	70.051	323.31	63.7	39	207	19	0.989	0.961	0.992	0.0174348	1.019	1.026	1.011	0.00736802	1.039	0.024342
P62333	26S protease regulatory subunit 10B OS=Homo sapiens GN=PSMC6	PSMC6	44.172	237.72	59.4	21	50	21	0.993	0.986	0.973	0.0103139	1.015	1.052	1.001	0.0257662	1.039	0.076675
P48556	26S proteasome non-ATPase regulatory subunit 8 OS=Homo sapiens GN=PSMD8	PSMD8	39.611	45.183	28.9	10	16	10	0.982	0.984	0.969	0.0083249	0.983	0.991	1.075	0.050145	1.039	0.33032
Q6PHR2	Serine/threonine-protein kinase ULK3 OS=Homo sapiens GN=ULK3	ULK3	53.444	35.993	16.5	6	8	6	1.007	0.952	0.989	0.0285363	0.993	1.039	1.03	0.0238853	1.039	0.151202
Q9NYB9	Abl interactor 2 OS=Homo sapiens GN=ABI2	ABI2	55.663	4.208	8.2	5	5	2	1.068	0.975	0.903	0.0842387	1.037	1.048	0.977	0.0374405	1.039	0.50312
Q9NXW9	Alpha-ketoglutarate-dependent dioxygenase alkB homolog 4 OS=Homo sapiens GN=ALKBH4	ALKBH4	33.837	5.3573	7	2	2	2	1.061	0.967	0.917	0.0744772	1.016	1.039	1.006	0.0165842	1.039	0.4226
Q8N2M8	CLK4-associating serine/arginine rich protein OS=Homo sapiens GN=CLASRP	CLASRP	77.16	3.367	2.2	2	4	2	0.867	1.06	1.022	0.104008	1.06	1.01	0.992	0.0345192	1.038	0.57886
Q96HR9	Receptor expression-enhancing protein 6 OS=Homo sapiens GN=REEP6	REEP6	20.733	11.562	17.4	3	3	3	0.975	1.01	0.968	0.02286	1.132	0.994	0.938	0.097761	1.038	0.56518
Q8NEZ2	Vacuolar protein sorting-associated protein 37A OS=Homo sapiens GN=VPS37A	VPS37A	44.314	37.899	10.3	2	3	2	0.899	1.09	0.959	0.0993975	1.043	0.963	1.053	0.0483774	1.038	0.58956
Q6N069	N-alpha-acetyltransferase 16, NatA auxiliary subunit OS=Homo sapiens GN=NAA16	NAA16	101.46	4.9005	7.6	8	10	2	1	0.923	1.03	0.0560721	1.141	1.022	0.902	0.116966	1.038	0.64898
Q96AB6	Protein N-terminal asparagine amidohydrolase OS=Homo sapiens GN=NTAN1	NTAN1	34.677	2.1863	4.8	2	3	2	0.952	0.991	1.006	0.0283568	1.074	0.972	1.015	0.0501882	1.038	0.32958
Q9Y4G6	Talin-2 OS=Homo sapiens GN=TLN2	TLN2	271.61	44.748	8.5	20	36	8	0.979	0.986	0.969	0.0087362	1.09	0.987	0.968	0.0646729	1.038	0.43512
Q8NDV7	Trinucleotide repeat-containing gene 6A protein OS=Homo sapiens GN=TNRC6A	TNRC6A	210.29	4.1206	1.9	4	4	4	0.916	1.036	0.995	0.0620915	1.019	1.002	1.037	0.0171704	1.038	0.36966
O75506	Heat shock factor-binding protein 1 OS=Homo sapiens GN=HSBP1	HSBP1	8.5435	47.872	81.6	5	5	5	0.95	0.977	1.021	0.0364697	1.056	1.014	0.989	0.0332045	1.038	0.2635
Q969F9	Hermansky-Pudlak syndrome 3 protein OS=Homo sapiens GN=HPS3	HPS3	113.73	13.348	4.8	5	8	5	0.943	1.022	1.004	0.0418368	1.048	1.035	0.999	0.0247084	1.038	0.25032
Q8WV92	MIT domain-containing protein 1 OS=Homo sapiens GN=MITD1	MITD1	29.314	18.022	17.7	3	3	3	0.946	0.938	1.065	0.0723567	1.039	1.046	0.975	0.0383608	1.038	0.47402
O75452	Retinol dehydrogenase 16 OS=Homo sapiens GN=RDH16	RDH16	35.673	1.9017	2.2	1	2	1	0.871	1.074	1	0.104653	0.954	1.027	1.077	0.0606841	1.038	0.61532
Q13043	Serine/threonine-protein kinase 4 OS=Homo sapiens GN=STK4	STK4	55.63	87.497	32.2	13	20	9	0.947	0.988	1.009	0.0321329	1.032	1.034	0.99	0.0243909	1.038	0.182535
Q7Z4G4	tRNA (guanine(10)-N2)-methyltransferase homolog OS=Homo sapiens GN=TRMT11	TRMT11	53.42	24.444	7.6	4	10	4	0.993	1.019	0.944	0.0386501	1.08	1.008	0.98	0.0504447	1.038	0.3703
P54646	5'-AMP-activated protein kinase catalytic subunit alpha-2 OS=Homo sapiens GN=PRKAA2	PRKAA2	62.319	2.517	12.1	5	8	2	0.936	1.022	0.988	0.0441067	1.014	1.014	1.031	0.00962565	1.038	0.21576
Q96D53	Atypical kinase COQ8B, mitochondrial OS=Homo sapiens GN=COQ8B	COQ8B	60.069	24.419	10.8	6	6	6	0.966	0.977	1.017	0.0272017	1.034	1.033	1.005	0.0160762	1.038	0.109222
O95819	Mitogen-activated protein kinase kinase kinase kinase 4 OS=Homo sapiens GN=MAP4K4	MAP4K4	142.1	121.92	18.2	23	30	16	0.976	0.973	0.976	0.00177646	1.042	1.02	0.975	0.0337356	1.038	0.199181
Q9H6Q4	Cytosolic Fe-S cluster assembly factor NARFL OS=Homo sapiens GN=NARFL	NARFL	53.02	10.1	8.2	4	4	4	0.957	1.028	0.972	0.0379652	1.02	1.073	0.977	0.0469903	1.038	0.3446
P36551	Oxygen-dependent coproporphyrinogen-III oxidase, mitochondrial OS=Homo sapiens GN=CPOX	CPOX	50.151	147.38	31.5	12	25	12	0.949	1.01	0.984	0.0312033	1.011	1.014	1.029	0.00947313	1.038	0.116538
O60826	Coiled-coil domain-containing protein 22 OS=Homo sapiens GN=CCDC22	CCDC22	70.755	100.62	40.7	20	29	20	0.983	0.964	1.009	0.0229268	1.046	1.003	1.019	0.0212515	1.038	0.108115
Q15404	Ras suppressor protein 1 OS=Homo sapiens GN=RSU1	RSU1	31.54	67.695	42.6	11	23	11	0.968	0.969	1.005	0.0214948	1.03	1.002	1.021	0.0140464	1.038	0.06562
O00148	ATP-dependent RNA helicase DDX39A OS=Homo sapiens GN=DDX39A	DDX39A	49.129	102.69	49.9	22	62	10	0.979	0.97	1.005	0.0184581	1.04	1.024	1.003	0.0181509	1.038	0.065938
P82932	28S ribosomal protein S6, mitochondrial OS=Homo sapiens GN=MRPS6	MRPS6	14.226	18.472	28.8	4	8	4	0.962	0.998	1.011	0.0256315	1.018	1.014	1.051	0.0197593	1.038	0.117556
O14787	Transportin-2 OS=Homo sapiens GN=TNPO2	TNPO2	101.39	78.831	22.9	18	34	10	0.966	0.971	0.993	0.0147075	1.02	1.012	1.008	0.0060297	1.038	0.0152409
Q6PJG6	BRCA1-associated ATM activator 1 OS=Homo sapiens GN=BRAT1	BRAT1	88.118	56.916	13.5	11	15	11	0.966	0.986	0.998	0.0164398	1.02	1.05	0.992	0.0284184	1.038	0.123339
Q6NYC1	Bifunctional arginine demethylase and lysyl-hydroxylase JMJD6 OS=Homo sapiens GN=JMJD6	JMJD6	46.461	24.894	15.4	6	9	6	0.984	0.986	0.969	0.00948442	1.039	1.011	1	0.0197784	1.038	0.044421
Q96H20	Vacuolar-sorting protein SNF8 OS=Homo sapiens GN=SNF8	SNF8	28.864	36.638	27.5	6	8	6	0.969	0.989	0.998	0.0150646	1.019	1.064	0.986	0.0382733	1.038	0.194219
Q9H0A8	COMM domain-containing protein 4 OS=Homo sapiens GN=COMMD4	COMMD4	21.764	28.403	43.2	7	11	7	0.97	0.978	1.008	0.0203315	1.018	1.041	1.008	0.0165517	1.038	0.070917
Q96EV2	RNA-binding protein 33 OS=Homo sapiens GN=RBM33	RBM33	129.98	33.103	7.5	6	7	6	0.986	0.955	0.995	0.0214415	1.034	0.997	1.017	0.0182286	1.038	0.081999
Q8IVL6	Prolyl 3-hydroxylase 3 OS=Homo sapiens GN=P3H3	P3H3	81.836	19.742	3.5	3	4	3	1.002	0.963	1.018	0.0284514	1.049	1.039	1.008	0.0207147	1.038	0.139618
Q9GZT9	Egl nine homolog 1 OS=Homo sapiens GN=EGLN1	EGLN1	46.02	83.768	32.9	13	17	13	0.97	0.975	0.993	0.0123521	1.014	1.014	1.023	0.00510929	1.038	0.0077358
Q92696	Geranylgeranyl transferase type-2 subunit alpha OS=Homo sapiens GN=RABGGTA	RABGGTA	65.071	44.67	22	12	19	12	0.974	1.024	0.948	0.0393344	1.017	1.033	1.008	0.0124221	1.038	0.186865
Q8NE62	Choline dehydrogenase, mitochondrial OS=Homo sapiens GN=CHDH	CHDH	65.358	13.514	11.3	7	7	7	0.935	1.063	0.947	0.072012	0.976	1.007	1.074	0.049156	1.038	0.49694
Q2M389	WASH complex subunit SWIP OS=Homo sapiens GN=KIAA1033	KIAA1033	136.4	31.378	7.2	8	9	8	0.948	1.052	0.979	0.0537712	0.989	1.084	1.018	0.0472527	1.038	0.42144
Q9GZT6	Coiled-coil domain-containing protein 90B, mitochondrial OS=Homo sapiens GN=CCDC90B	CCDC90B	29.505	42.307	21.3	4	4	4	0.938	1.029	0.979	0.0464095	0.978	1.045	1.034	0.0352605	1.038	0.33144
Q9Y3D9	28S ribosomal protein S23, mitochondrial OS=Homo sapiens GN=MRPS23	MRPS23	21.77	60.56	50	8	11	8	0.986	1	0.97	0.0152345	1.025	1.027	1.015	0.00628865	1.038	0.0171816
O94979	Protein transport protein Sec31A OS=Homo sapiens GN=SEC31A	SEC31A	133.01	141.6	17.9	22	38	22	0.989	0.984	0.967	0.0117679	1.024	1.011	1.017	0.00639555	1.038	0.0081402
Q8N567	Zinc finger CCHC domain-containing protein 9 OS=Homo sapiens GN=ZCCHC9	ZCCHC9	30.477	39.277	21.8	4	5	4	0.978	0.965	0.995	0.0153619	1.012	0.982	1.055	0.0361027	1.038	0.181398
Q8N6M0	OTU domain-containing protein 6B OS=Homo sapiens GN=OTUD6B	OTUD6B	33.812	11.938	13.3	4	6	4	0.965	0.926	1.031	0.0544922	0.998	1.064	0.97	0.0477538	1.038	0.42602
P46777	60S ribosomal protein L5 OS=Homo sapiens GN=RPL5	RPL5	34.362	151.51	44.4	18	93	18	0.993	0.995	0.966	0.0164489	1.016	1.023	1.028	0.00589604	1.038	0.0195194
Q5VWQ0	Round spermatid basic protein 1 OS=Homo sapiens GN=RSBN1	RSBN1	90.071	34.365	13.6	10	10	10	0.99	1.041	0.954	0.0439347	1.01	1	1.089	0.047197	1.038	0.3717
Q3V6T2	Girdin OS=Homo sapiens GN=CCDC88A	CCDC88A	216.04	39.881	9.7	16	17	16	0.975	0.962	1.032	0.0376223	0.993	1.029	1.061	0.0331037	1.038	0.2619
P51692	Signal transducer and activator of transcription 5B OS=Homo sapiens GN=STAT5B	STAT5B	89.865	34.102	12.7	9	11	9	0.98	0.951	0.988	0.0200081	0.998	1.043	0.988	0.0290168	1.038	0.145316
Q8WYN0	Cysteine protease ATG4A OS=Homo sapiens GN=ATG4A	ATG4A	45.377	1.8618	2	1	1	1	0.979	0.973	0.994	0.0110149	0.996	1.034	1.028	0.0200413	1.038	0.048941
P07339	Cathepsin D OS=Homo sapiens GN=CTSD	CTSD	44.552	136.39	43.9	15	50	15	0.993	0.988	0.975	0.00942988	1.009	1.017	1.043	0.0173767	1.038	0.0313
Q9HCN4	GPN-loop GTPase 1 OS=Homo sapiens GN=GPN1	GPN1	41.74	11.956	5.1	2	4	2	0.98	0.982	0.985	0.00256187	0.995	1.032	1.031	0.0206794	1.038	0.094442
O60678	Protein arginine N-methyltransferase 3 OS=Homo sapiens GN=PRMT3	PRMT3	59.875	79.1	25.6	13	20	13	0.977	0.973	1.005	0.0177011	0.988	1.04	1.04	0.0293568	1.038	0.133415
Q7Z2E3	Aprataxin OS=Homo sapiens GN=APTX	APTX	40.74	5.0898	5.1	2	3	2	1.009	0.986	0.956	0.0270182	1.012	1.059	0.991	0.0341136	1.038	0.21728
Q92820	Gamma-glutamyl hydrolase OS=Homo sapiens GN=GGH	GGH	35.964	100.57	30.2	10	22	10	1.003	0.962	0.974	0.0215167	0.993	1.034	1.023	0.0208732	1.038	0.098802
Q9NUQ6	SPATS2-like protein OS=Homo sapiens GN=SPATS2L	SPATS2L	61.728	35.341	13.6	7	8	7	1.032	0.946	0.978	0.0441135	1.019	1.017	1.032	0.00796401	1.038	0.2175
Q9Y6W5	Wiskott-Aldrich syndrome protein family member 2 OS=Homo sapiens GN=WASF2	WASF2	54.283	81.354	14.9	7	9	7	0.989	0.989	0.973	0.00939099	0.968	1.099	0.996	0.0675666	1.038	0.45094
P49441	Inositol polyphosphate 1-phosphatase OS=Homo sapiens GN=INPP1	INPP1	43.998	26.025	10.8	3	4	3	0.913	1.04	0.983	0.0649974	1.048	0.967	1.029	0.0417473	1.037	0.46036
Q8N0Z3	Spindle and centriole-associated protein 1 OS=Homo sapiens GN=SPICE1	SPICE1	96.263	12.602	3.9	3	3	3	0.977	0.98	1	0.0126852	1.084	1.013	0.969	0.0567768	1.037	0.34882
Q96JM7	Lethal(3)malignant brain tumor-like protein 3 OS=Homo sapiens GN=L3MBTL3	L3MBTL3	88.336	29.167	6.9	4	4	4	0.953	0.966	1.03	0.0419318	1.034	1.018	1.006	0.0137811	1.037	0.22194
Q9Y6D5	Brefeldin A-inhibited guanine nucleotide-exchange protein 2 OS=Homo sapiens GN=ARFGEF2	ARFGEF2	202.04	45.396	9.2	14	18	7	0.979	1.01	0.961	0.0252058	1.054	0.977	1.027	0.0383273	1.037	0.24904
Q13625	Apoptosis-stimulating of p53 protein 2 OS=Homo sapiens GN=TP53BP2	TP53BP2	125.61	104.78	15.8	13	16	13	0.937	0.969	1.003	0.0340375	1.008	0.973	1.036	0.0313869	1.037	0.2439
Q9H9C1	Spermatogenesis-defective protein 39 homolog OS=Homo sapiens GN=VIPAS39	VIPAS39	57.005	19.788	11.2	5	6	5	0.942	1.001	1.013	0.0385701	1.005	1.043	1.016	0.0191449	1.037	0.21834
Q08AM6	Protein VAC14 homolog OS=Homo sapiens GN=VAC14	VAC14	87.972	39.227	15.7	11	12	11	0.963	0.972	1.023	0.0328168	1.026	1.025	1.017	0.00482355	1.037	0.191878
O00311	Cell division cycle 7-related protein kinase OS=Homo sapiens GN=CDC7	CDC7	63.887	24.083	11	6	7	6	0.968	1.01	0.961	0.0270516	1.026	1.01	1.012	0.00858051	1.037	0.087096
O00193	Small acidic protein OS=Homo sapiens GN=SMAP	SMAP	20.332	76.835	20.8	6	21	6	0.992	1.016	0.97	0.0231772	1.05	1.001	1.036	0.0245276	1.037	0.139161
P46976	Glycogenin-1 OS=Homo sapiens GN=GYG1	GYG1	39.383	29.819	20	6	8	6	0.98	0.991	0.987	0.00564682	1.035	1.02	1.011	0.0118634	1.037	0.0094964
P08397	Porphobilinogen deaminase OS=Homo sapiens GN=HMBS	HMBS	39.33	26.343	26.6	8	12	8	0.975	0.963	1.009	0.0242898	1.029	1.026	1.001	0.0150914	1.037	0.090902
Q9Y3A3	MOB-like protein phocein OS=Homo sapiens GN=MOB4	MOB4	26.032	40.05	27.6	5	9	5	0.959	1.008	0.982	0.0249393	1.01	1.013	1.034	0.0128329	1.037	0.088217
Q14315	Filamin-C OS=Homo sapiens GN=FLNC	FLNC	291.02	323.31	26.6	60	90	46	0.967	0.978	1	0.0171166	1.017	1.017	1.021	0.00226782	1.037	0.064499
Q9H840	Gem-associated protein 7 OS=Homo sapiens GN=GEMIN7	GEMIN7	14.536	38.58	39.7	4	4	4	1.001	0.963	0.991	0.0199977	1.044	1.003	1.016	0.0205214	1.037	0.095999
Q96D46	60S ribosomal export protein NMD3 OS=Homo sapiens GN=NMD3	NMD3	57.603	60.341	30.8	15	18	15	0.973	0.994	0.982	0.0107179	1.014	1.02	1.024	0.00493776	1.037	0.0057357
Q13177	Serine/threonine-protein kinase PAK 2 OS=Homo sapiens GN=PAK2	PAK2	58.042	151.9	34.5	15	27	9	0.983	0.965	0.987	0.0119785	1.022	1.024	0.999	0.0136871	1.037	0.025023
Q8WXA9	Splicing regulatory glutamine/lysine-rich protein 1 OS=Homo sapiens GN=SREK1	SREK1	59.38	62.634	10.6	4	5	4	1.009	0.973	0.97	0.0220554	1.046	1.019	0.995	0.0250144	1.037	0.136161
P40429	60S ribosomal protein L13a OS=Homo sapiens GN=RPL13A	RPL13A	23.577	52.964	40.9	12	45	12	1	0.965	0.986	0.0179088	1.034	1.024	1.003	0.0155066	1.037	0.055103
P62942	Peptidyl-prolyl cis-trans isomerase FKBP1A OS=Homo sapiens GN=FKBP1A	FKBP1A	11.951	49.611	25	2	10	2	0.998	0.959	0.995	0.0220554	1.03	1.01	1.02	0.00980392	1.037	0.059458
P61353	60S ribosomal protein L27 OS=Homo sapiens GN=RPL27	RPL27	15.798	109.49	45.6	8	29	8	0.983	0.986	0.988	0.00255321	1.012	1.037	1.016	0.013144	1.037	0.0103044
Q15274	Nicotinate-nucleotide pyrophosphorylase [carboxylating] OS=Homo sapiens GN=QPRT	QPRT	30.845	77.165	40.4	10	21	10	0.998	0.983	0.979	0.010152	1.027	1.022	1.02	0.00352449	1.037	0.0041
Q9Y3E1	Hepatoma-derived growth factor-related protein 3 OS=Homo sapiens GN=HDGFRP3	HDGFRP3	22.619	25.356	20.2	5	8	4	0.979	0.951	1.009	0.0296078	1.003	1.016	1.03	0.0132861	1.037	0.118124
Q6AI12	Ankyrin repeat domain-containing protein 40 OS=Homo sapiens GN=ANKRD40	ANKRD40	41.088	11.631	13	3	3	3	1.034	0.985	0.93	0.0529286	1.05	0.98	1.028	0.0351168	1.037	0.37542
Q96G46	tRNA-dihydrouridine(47) synthase [NAD(P)(+)]-like OS=Homo sapiens GN=DUS3L	DUS3L	72.593	73.249	27.7	14	18	14	0.95	0.952	1.032	0.0478283	0.963	1.045	1.036	0.0443203	1.037	0.38312
Q8NC60	Nitric oxide-associated protein 1 OS=Homo sapiens GN=NOA1	NOA1	78.457	71.422	21.6	12	18	12	1.012	1.002	0.916	0.0540371	1.025	1	1.014	0.0123692	1.037	0.3105
Q05084	Islet cell autoantigen 1 OS=Homo sapiens GN=ICA1	ICA1	54.644	7.0268	3.7	2	2	2	0.916	1.028	1.008	0.060704	1.078	0.988	0.993	0.0496044	1.036	0.4741
P48200	Iron-responsive element-binding protein 2 OS=Homo sapiens GN=IREB2	IREB2	105.04	11.813	5.8	6	7	6	0.981	0.979	1.007	0.0157942	1.059	0.996	1.02	0.0310207	1.036	0.153198
Q9P0M9	39S ribosomal protein L27, mitochondrial OS=Homo sapiens GN=MRPL27	MRPL27	16.073	6.4498	12.8	2	3	2	0.933	1.049	0.968	0.0605092	0.995	1.039	1.022	0.021782	1.036	0.38976
P16383	GC-rich sequence DNA-binding factor 2 OS=Homo sapiens GN=GCFC2	GCFC2	89.384	39.331	13.3	9	11	9	0.95	0.957	1.029	0.0446835	1.01	1.004	1.028	0.0123176	1.036	0.24962
Q9NUD5	Zinc finger CCHC domain-containing protein 3 OS=Homo sapiens GN=ZCCHC3	ZCCHC3	43.618	52.792	23.8	11	15	11	0.999	0.955	1.003	0.0270206	1.056	1.01	0.996	0.0307544	1.036	0.21484
O00399	Dynactin subunit 6 OS=Homo sapiens GN=DCTN6	DCTN6	20.747	35.369	31.1	5	6	5	1.004	0.902	1.048	0.0760618	1.06	1.026	0.974	0.0424635	1.036	0.51838
Q96MF7	E3 SUMO-protein ligase NSE2 OS=Homo sapiens GN=NSMCE2	NSMCE2	27.932	30.941	32	7	8	7	0.953	0.983	1.004	0.0261551	1.004	1.015	1.026	0.0108374	1.036	0.095443
Q9NZQ3	NCK-interacting protein with SH3 domain OS=Homo sapiens GN=NCKIPSD	NCKIPSD	78.959	58.768	23	13	16	13	0.98	0.984	0.997	0.00900526	1.027	1.012	1.03	0.00942683	1.036	0.0089408
Q96A65	Exocyst complex component 4 OS=Homo sapiens GN=EXOC4	EXOC4	110.5	148.81	19.8	17	27	17	0.99	0.977	0.976	0.00796152	1.034	0.986	1.028	0.0257415	1.036	0.090515
Q86UK7	Zinc finger protein 598 OS=Homo sapiens GN=ZNF598	ZNF598	98.636	113.44	25.3	19	24	19	0.96	1.003	0.991	0.0225341	1.001	1.036	1.024	0.0174313	1.036	0.095557
P30740	Leukocyte elastase inhibitor OS=Homo sapiens GN=SERPINB1	SERPINB1	42.741	36.712	20.1	7	9	7	0.968	1.011	0.985	0.0219194	1.009	1.032	1.029	0.0122182	1.036	0.070645
Q14149	MORC family CW-type zinc finger protein 3 OS=Homo sapiens GN=MORC3	MORC3	107.11	30.063	10.6	9	11	9	0.992	0.991	0.98	0.00674147	1.033	0.989	1.047	0.029585	1.036	0.119502
O75663	TIP41-like protein OS=Homo sapiens GN=TIPRL	TIPRL	31.444	59.68	40.4	10	21	10	0.974	0.979	0.999	0.0134439	1.01	1.037	1.01	0.0152978	1.036	0.041342
Q69YN2	CWF19-like protein 1 OS=Homo sapiens GN=CWF19L1	CWF19L1	60.618	74.851	34.4	15	17	15	1.004	0.986	0.971	0.0167403	1.041	1.019	1.009	0.0160026	1.036	0.055181
P47712	Cytosolic phospholipase A2 OS=Homo sapiens GN=PLA2G4A	PLA2G4A	85.238	56.194	15.4	11	16	11	0.967	1.013	0.964	0.0279876	1.001	1.039	1.011	0.0193685	1.036	0.141595
O00743	Serine/threonine-protein phosphatase 6 catalytic subunit OS=Homo sapiens GN=PPP6C	PPP6C	35.144	56.973	39	10	18	10	0.997	1.002	0.962	0.0220816	1.028	1.004	1.037	0.0166752	1.036	0.08736
O15514	DNA-directed RNA polymerase II subunit RPB4 OS=Homo sapiens GN=POLR2D	POLR2D	16.311	60.045	78.2	8	12	8	0.971	1.031	0.922	0.0560114	0.998	1.027	1.005	0.0149829	1.036	0.3408
P49915	GMP synthase [glutamine-hydrolyzing] OS=Homo sapiens GN=GMPS	GMPS	76.715	255.12	55.3	33	75	33	0.987	0.997	0.975	0.0111678	1.014	1.035	1.016	0.0113444	1.036	0.0186595
Q9UNY4	Transcription termination factor 2 OS=Homo sapiens GN=TTF2	TTF2	129.59	122.48	18.8	19	25	19	0.995	0.972	1.018	0.0231156	1.019	1.058	1.014	0.0233809	1.036	0.140016
O95352	Ubiquitin-like modifier-activating enzyme ATG7 OS=Homo sapiens GN=ATG7	ATG7	77.959	51.787	19.9	13	21	13	0.985	1.01	0.943	0.034572	1.003	1.014	1.026	0.0113411	1.036	0.16526
Q13526	Peptidyl-prolyl cis-trans isomerase NIMA-interacting 1 OS=Homo sapiens GN=PIN1	PIN1	18.243	85.603	42.9	6	12	6	0.973	0.973	0.995	0.0129565	0.99	1.025	1.033	0.022509	1.036	0.077538
Q7Z4V5	Hepatoma-derived growth factor-related protein 2 OS=Homo sapiens GN=HDGFRP2	HDGFRP2	74.316	69.55	16.7	12	20	11	0.999	0.987	0.957	0.0220523	0.995	1.018	1.035	0.0197587	1.036	0.109181
Q8IX04	Ubiquitin-conjugating enzyme E2 variant 3 OS=Homo sapiens GN=UEVLD	UEVLD	52.263	7.6955	11.5	5	5	5	1.015	0.978	0.97	0.0243067	1.01	1.055	1.005	0.02691	1.036	0.166102
Q8NAF0	Zinc finger protein 579 OS=Homo sapiens GN=ZNF579	ZNF579	60.509	18.862	6.2	3	5	3	0.943	0.987	0.959	0.0231267	0.935	1.064	0.994	0.0647292	1.036	0.42904
Q9BVG4	Protein PBDC1 OS=Homo sapiens GN=PBDC1	PBDC1	26.056	76.722	42.1	10	16	10	1.014	0.968	0.953	0.0324897	0.994	1.015	1.031	0.0183121	1.036	0.174884
P31146	Coronin-1A OS=Homo sapiens GN=CORO1A	CORO1A	51.026	42.805	16.3	8	14	6	1.004	0.98	0.941	0.0326115	0.964	1.065	1.001	0.050592	1.036	0.37078
Q8TAA9	Vang-like protein 1 OS=Homo sapiens GN=VANGL1	VANGL1	59.974	12.579	10.5	4	4	4	0.977	1.018	0.96	0.0302702	1.12	0.961	0.976	0.0861526	1.035	0.55984
Q9BRS8	La-related protein 6 OS=Homo sapiens GN=LARP6	LARP6	54.736	1.7291	2.9	2	2	2	0.998	0.907	1.049	0.073053	1.101	0.996	0.961	0.0714764	1.035	0.58906
Q5XPI4	E3 ubiquitin-protein ligase RNF123 OS=Homo sapiens GN=RNF123	RNF123	148.51	41.321	5.6	5	6	5	0.954	0.99	1.023	0.0348947	1.043	1.015	1.014	0.0160762	1.035	0.188042
O94832	Unconventional myosin-Id OS=Homo sapiens GN=MYO1D	MYO1D	116.2	79.408	19.1	18	19	17	0.968	1	0.984	0.0162602	1.052	1.005	0.998	0.0288368	1.035	0.149996
Q9UHJ6	Sedoheptulokinase OS=Homo sapiens GN=SHPK	SHPK	51.49	49.51	14.2	6	10	6	0.946	1.027	0.937	0.0511012	1.019	0.971	1.023	0.0288119	1.035	0.35868
A9UHW6	MIF4G domain-containing protein OS=Homo sapiens GN=MIF4GD	MIF4GD	25.423	68.379	36.9	6	7	6	0.935	1.008	0.983	0.0380372	0.994	0.996	1.037	0.0240528	1.035	0.25872
Q9ULX3	RNA-binding protein NOB1 OS=Homo sapiens GN=NOB1	NOB1	46.674	78.303	38.6	14	19	14	0.933	1.057	0.976	0.0636847	0.991	1.029	1.051	0.0296517	1.035	0.43472
Q13404	Ubiquitin-conjugating enzyme E2 variant 1 OS=Homo sapiens GN=UBE2V1	UBE2V1	16.495	4.3816	36.1	6	14	3	0.984	0.996	0.973	0.0116867	1.045	1.007	1.005	0.0221186	1.035	0.076582
P56182	Ribosomal RNA processing protein 1 homolog A OS=Homo sapiens GN=RRP1	RRP1	52.839	86.532	33.4	18	32	18	0.974	0.985	1.006	0.0164503	1.032	1.035	1.002	0.017838	1.035	0.069937
O00303	Eukaryotic translation initiation factor 3 subunit F OS=Homo sapiens GN=EIF3F	EIF3F	37.563	116.57	34.5	11	28	11	0.973	0.977	0.982	0.00461383	1.026	1	1.008	0.0131674	1.035	0.0138208
Q9BQG0	Myb-binding protein 1A OS=Homo sapiens GN=MYBBP1A	MYBBP1A	148.85	323.31	35	43	104	43	0.976	0.986	0.989	0.00691988	1.028	1.019	1.006	0.0108684	1.035	0.0105408
Q9H8V3	Protein ECT2 OS=Homo sapiens GN=ECT2	ECT2	103.5	51.582	13.9	11	13	11	0.974	0.985	0.991	0.00876781	1.025	1.022	1.006	0.010037	1.035	0.011258
P20810	Calpastatin OS=Homo sapiens GN=CAST	CAST	76.572	175.51	31.9	17	22	17	0.985	0.989	0.98	0.00457947	1.035	1.026	0.997	0.0194812	1.035	0.042023
Q9NPE3	H/ACA ribonucleoprotein complex subunit 3 OS=Homo sapiens GN=NOP10	NOP10	7.7059	27.474	51.6	4	10	4	0.978	1.025	0.945	0.0409128	1.023	0.995	1.033	0.0193685	1.035	0.2548
Q06203	Amidophosphoribosyltransferase OS=Homo sapiens GN=PPAT	PPAT	57.398	163.19	35	16	33	16	0.971	0.977	1.004	0.0178642	1.014	1.024	1.018	0.00494099	1.035	0.030395
P43251	Biotinidase OS=Homo sapiens GN=BTD	BTD	61.132	13.841	8.5	4	6	4	0.988	1.062	0.925	0.0691498	1.031	0.986	1.063	0.0376777	1.035	0.48426
P54578	Ubiquitin carboxyl-terminal hydrolase 14 OS=Homo sapiens GN=USP14	USP14	56.068	229.61	45.7	23	43	23	0.97	0.986	0.991	0.0111669	1.012	1.001	1.036	0.0176102	1.035	0.048544
P29084	Transcription initiation factor IIE subunit beta OS=Homo sapiens GN=GTF2E2	GTF2E2	33.043	23.8	24.1	7	7	7	0.986	0.995	0.964	0.0162457	1.025	1.004	1.019	0.0106463	1.035	0.036719
P62241	40S ribosomal protein S8 OS=Homo sapiens GN=RPS8	RPS8	24.205	153.14	51.9	11	40	11	0.993	0.998	0.96	0.0209907	1.031	1.011	1.013	0.0108168	1.035	0.062259
P16152	Carbonyl reductase [NADPH] 1 OS=Homo sapiens GN=CBR1	CBR1	30.375	200.64	63.5	13	36	11	0.979	0.971	0.998	0.0141131	1.016	1.011	1.024	0.00644783	1.035	0.0178975
O43426	Synaptojanin-1 OS=Homo sapiens GN=SYNJ1	SYNJ1	173.1	9.2139	5	8	8	8	0.994	0.952	1.01	0.0304014	1.031	0.994	1.035	0.0221621	1.035	0.184845
Q9Y2L5	Trafficking protein particle complex subunit 8 OS=Homo sapiens GN=TRAPPC8	TRAPPC8	161	31.741	8.4	11	12	11	0.977	1.027	0.977	0.0290515	1.013	1.035	1.038	0.01327	1.035	0.130476
P55263	Adenosine kinase OS=Homo sapiens GN=ADK	ADK	40.545	120.63	49.7	16	24	16	0.981	0.946	1.021	0.0381897	1.017	1.015	1.02	0.00247373	1.035	0.25146
Q9H7D7	WD repeat-containing protein 26 OS=Homo sapiens GN=WDR26	WDR26	72.123	55.315	20.3	10	15	10	0.99	1.004	0.967	0.0189276	1.024	1.024	1.016	0.00452233	1.035	0.036564
Q9NPJ6	Mediator of RNA polymerase II transcription subunit 4 OS=Homo sapiens GN=MED4	MED4	29.745	72.993	40	9	12	9	1.015	1.006	0.917	0.0553126	1.049	1.013	0.98	0.0340344	1.035	0.40278
P23396	40S ribosomal protein S3 OS=Homo sapiens GN=RPS3	RPS3	26.688	145.34	71.6	17	57	17	0.981	0.966	0.997	0.0157976	1.013	1.028	1.007	0.0106463	1.035	0.033655
O43175	D-3-phosphoglycerate dehydrogenase OS=Homo sapiens GN=PHGDH	PHGDH	56.65	323.31	47.3	22	80	22	0.99	0.968	0.987	0.0121532	1.02	1.019	1.009	0.00598697	1.035	0.0113242
O95749	Geranylgeranyl pyrophosphate synthase OS=Homo sapiens GN=GGPS1	GGPS1	34.87	18.962	13.3	4	6	4	1	0.978	0.959	0.0209584	1.03	1.026	0.985	0.0245707	1.035	0.136284
P23919	Thymidylate kinase OS=Homo sapiens GN=DTYMK	DTYMK	23.819	74.343	61.8	15	31	15	1.001	0.979	0.975	0.0142132	1.031	1.003	1.024	0.0142953	1.035	0.042264
P21953	2-oxoisovalerate dehydrogenase subunit beta, mitochondrial OS=Homo sapiens GN=BCKDHB	BCKDHB	43.122	59.529	26.5	9	15	9	0.986	1.012	0.945	0.0344329	1.014	1.002	1.029	0.0133278	1.035	0.18088
Q9BUJ2	Heterogeneous nuclear ribonucleoprotein U-like protein 1 OS=Homo sapiens GN=HNRNPUL1	HNRNPUL1	95.737	295.83	36.9	31	59	31	0.992	0.983	0.983	0.00526993	1.019	1.012	1.031	0.00941446	1.035	0.0053401
Q9Y224	UPF0568 protein C14orf166 OS=Homo sapiens GN=C14orf166	C14orf166	28.068	155.09	57.8	14	35	14	0.986	0.974	0.966	0.010321	1.012	1.019	0.998	0.0105903	1.035	0.015482
P31689	DnaJ homolog subfamily A member 1 OS=Homo sapiens GN=DNAJA1	DNAJA1	44.868	151.04	54.2	17	45	17	1	0.954	0.994	0.0254478	1.024	1.01	1.018	0.0069041	1.035	0.08188
Q86U44	N6-adenosine-methyltransferase 70 kDa subunit OS=Homo sapiens GN=METTL3	METTL3	64.473	103.5	27.6	14	15	14	0.984	0.974	0.96	0.0123942	1.002	1.03	0.988	0.0212437	1.035	0.074455
P20585	DNA mismatch repair protein Msh3 OS=Homo sapiens GN=MSH3	MSH3	127.41	41.377	12.8	13	13	13	0.994	1.024	0.925	0.0517474	1.007	1.02	1.018	0.00689655	1.035	0.36936
P62979	Ubiquitin-40S ribosomal protein S27a OS=Homo sapiens GN=RPS27A	RPS27A	17.965	146	63.5	11	90	4	0.968	0.976	0.996	0.0147165	0.98	1.03	1.032	0.0290551	1.035	0.147042
O43166	Signal-induced proliferation-associated 1-like protein 1 OS=Homo sapiens GN=SIPA1L1	SIPA1L1	200.03	12.05	1.9	3	4	3	0.968	0.993	0.974	0.0133402	0.971	1.047	1.021	0.0381307	1.035	0.21482
P51800	Chloride channel protein ClC-Ka OS=Homo sapiens GN=CLCNKA	CLCNKA	75.284	1.5384	2.2	1	2	1	1.006	0.98	0.966	0.0206278	1.003	1.039	1.012	0.0184037	1.035	0.099984
A0PJW6	Transmembrane protein 223 OS=Homo sapiens GN=TMEM223	TMEM223	22.049	2.6272	8.4	2	2	2	1.014	0.983	0.953	0.0310183	0.991	1.003	1.06	0.0362128	1.035	0.27782
Q969H8	Myeloid-derived growth factor OS=Homo sapiens GN=MYDGF	MYDGF	18.795	41.15	27.2	4	17	4	1.01	0.999	0.939	0.0388884	0.967	1.018	1.067	0.0491514	1.035	0.39406
Q5T4F4	Protrudin OS=Homo sapiens GN=ZFYVE27	ZFYVE27	45.843	20.055	8.3	3	4	3	1.027	0.975	0.97	0.0318621	0.974	1.08	1.021	0.0518176	1.035	0.3903
O75896	Tumor suppressor candidate 2 OS=Homo sapiens GN=TUSC2	TUSC2	12.074	2.8548	8.2	1	2	1	1.017	1.005	0.928	0.0491128	0.963	1.06	1.03	0.0488001	1.035	0.43904
Q8TBC3	SH3KBP1-binding protein 1 OS=Homo sapiens GN=SHKBP1	SHKBP1	76.343	2.5461	1.6	1	1	1	0.916	0.992	1.045	0.0658728	1.043	0.954	1.056	0.054555	1.034	0.5359
Q9BY12	S phase cyclin A-associated protein in the endoplasmic reticulum OS=Homo sapiens GN=SCAPER	SCAPER	158.29	10.372	3.1	5	5	5	0.925	1.088	0.94	0.0915246	1.041	0.982	1.031	0.031017	1.034	0.57432
O15270	Serine palmitoyltransferase 2 OS=Homo sapiens GN=SPTLC2	SPTLC2	62.924	97.513	32.9	15	19	15	0.958	0.991	1.006	0.02493	1.065	1.017	0.973	0.0451861	1.034	0.3304
Q9BUI4	DNA-directed RNA polymerase III subunit RPC3 OS=Homo sapiens GN=POLR3C	POLR3C	60.611	103.56	26.2	11	16	11	0.956	1.016	0.983	0.0305076	1.036	1.017	1.001	0.0172116	1.034	0.175697
Q9BQC6	Ribosomal protein 63, mitochondrial OS=Homo sapiens GN=MRPL57	MRPL57	12.266	15.333	12.7	1	2	1	0.95	0.993	1.011	0.0318303	1.029	1.036	0.989	0.0249091	1.034	0.22538
Q9H9H4	Vacuolar protein sorting-associated protein 37B OS=Homo sapiens GN=VPS37B	VPS37B	31.307	11.61	17.5	4	5	4	0.944	0.983	1.026	0.0416691	1.009	0.998	1.045	0.0241643	1.034	0.298
Q9Y5X1	Sorting nexin-9 OS=Homo sapiens GN=SNX9	SNX9	66.591	73.131	20.8	10	11	10	0.955	1.01	0.987	0.0280716	1.017	1.054	0.982	0.0353796	1.034	0.26816
P02792	Ferritin light chain OS=Homo sapiens GN=FTL	FTL	20.019	31.526	36	5	7	5	0.954	1.003	0.987	0.025462	1.013	1.011	1.019	0.0041045	1.034	0.087022
O75792	Ribonuclease H2 subunit A OS=Homo sapiens GN=RNASEH2A	RNASEH2A	33.395	86.448	45.2	14	20	14	0.978	1.006	0.989	0.0142348	1.037	0.999	1.039	0.0219891	1.034	0.09114
Q14192	Four and a half LIM domains protein 2 OS=Homo sapiens GN=FHL2	FHL2	32.193	18.032	22.2	5	8	5	0.97	0.972	1.011	0.0234836	1.024	1.017	1.012	0.00592307	1.034	0.073016
P23443	Ribosomal protein S6 kinase beta-1 OS=Homo sapiens GN=RPS6KB1	RPS6KB1	59.139	30.145	13.7	6	8	5	0.973	0.97	0.991	0.0116133	1.027	0.981	1.025	0.0257171	1.034	0.114203
O43617	Trafficking protein particle complex subunit 3 OS=Homo sapiens GN=TRAPPC3	TRAPPC3	20.274	32.031	28.9	7	9	7	0.969	0.984	0.998	0.0147437	1.02	1.023	1.009	0.00724553	1.034	0.023079
P60866	40S ribosomal protein S20 OS=Homo sapiens GN=RPS20	RPS20	13.373	57.163	36.1	5	17	5	0.995	1.005	0.973	0.0165194	1.047	1.003	1.024	0.0214778	1.034	0.100662
Q8IW41	MAP kinase-activated protein kinase 5 OS=Homo sapiens GN=MAPKAPK5	MAPKAPK5	54.22	1.4919	1.7	1	2	1	0.984	0.973	0.996	0.0116867	1.035	0.996	1.022	0.0195131	1.034	0.065656
Q9NV06	DDB1- and CUL4-associated factor 13 OS=Homo sapiens GN=DCAF13	DCAF13	51.402	133.99	41.6	16	33	16	0.966	0.989	1.007	0.0208144	1.016	1.028	1.019	0.00611655	1.034	0.053263
Q5SVZ6	Zinc finger MYM-type protein 1 OS=Homo sapiens GN=ZMYM1	ZMYM1	128.72	23.548	7.4	8	10	7	0.988	0.982	0.976	0.00610998	1.039	0.964	1.042	0.0435397	1.034	0.32848
Q9HB07	UPF0160 protein MYG1, mitochondrial OS=Homo sapiens GN=C12orf10	C12orf10	42.449	138.58	41.5	13	21	13	0.98	1.014	0.978	0.0204226	1.03	1.025	1.017	0.00640375	1.034	0.053281
Q6NZ67	Mitotic-spindle organizing protein 2B OS=Homo sapiens GN=MZT2B	MZT2B	16.225	41.424	31.6	4	6	1	0.997	1	0.955	0.0255686	1.043	0.919	1.09	0.086837	1.034	0.56376
Q9Y5S2	Serine/threonine-protein kinase MRCK beta OS=Homo sapiens GN=CDC42BPB	CDC42BPB	194.31	69.72	9.2	16	17	14	0.96	0.972	1.014	0.0288746	1.004	1.046	0.996	0.0264521	1.034	0.2134
P09001	39S ribosomal protein L3, mitochondrial OS=Homo sapiens GN=MRPL3	MRPL3	38.632	80.793	26.1	9	13	9	0.973	1.003	0.964	0.0208373	1.008	1.017	1.016	0.00486638	1.034	0.050038
Q9BZH6	WD repeat-containing protein 11 OS=Homo sapiens GN=WDR11	WDR11	136.68	93.069	13.6	14	18	14	0.979	0.979	0.992	0.00763277	1.014	1.039	0.996	0.0212477	1.034	0.066759
Q9NXR7	BRCA1-A complex subunit BRE OS=Homo sapiens GN=BRE	BRE	43.551	25.344	20.1	8	13	8	0.965	0.964	1.008	0.0256585	0.998	1.007	1.032	0.0174017	1.034	0.133004
O00418	Eukaryotic elongation factor 2 kinase OS=Homo sapiens GN=EEF2K	EEF2K	82.143	9.6683	7.9	6	7	6	0.996	0.947	1.01	0.0336072	1.029	1.005	1.019	0.0118461	1.034	0.176397
P09455	Retinol-binding protein 1 OS=Homo sapiens GN=RBP1	RBP1	15.85	35.017	40.7	5	6	5	1.005	0.948	0.999	0.0318302	1.038	1.005	1.009	0.0177024	1.034	0.185282
O60493	Sorting nexin-3 OS=Homo sapiens GN=SNX3	SNX3	18.762	84.759	42.6	7	19	5	0.971	0.969	1.008	0.0223495	1.001	1.008	1.038	0.0193522	1.034	0.124478
O15347	High mobility group protein B3 OS=Homo sapiens GN=HMGB3	HMGB3	22.98	70.83	37.5	10	26	10	0.989	0.966	0.998	0.0167652	1.019	1.03	1.004	0.0128246	1.034	0.051683
Q13405	39S ribosomal protein L49, mitochondrial OS=Homo sapiens GN=MRPL49	MRPL49	19.198	55.144	39.2	6	12	6	0.973	0.996	0.95	0.0236382	1.002	1.017	1	0.0092331	1.034	0.080477
Q99873	Protein arginine N-methyltransferase 1 OS=Homo sapiens GN=PRMT1	PRMT1	41.515	225.77	52.1	19	53	19	0.987	0.985	0.97	0.00947475	1.01	1.014	1.019	0.00444553	1.034	0.004843
P12277	Creatine kinase B-type OS=Homo sapiens GN=CKB	CKB	42.644	323.31	73.8	21	123	21	0.995	0.988	0.978	0.00865654	1.013	1.027	1.021	0.0068838	1.034	0.0064238
O75179	Ankyrin repeat domain-containing protein 17 OS=Homo sapiens GN=ANKRD17	ANKRD17	274.25	323.31	18.3	36	51	22	0.996	0.977	0.983	0.00985711	1.013	1.021	1.023	0.00519284	1.034	0.0062015
Q13277	Syntaxin-3 OS=Homo sapiens GN=STX3	STX3	33.155	16.343	12.8	4	4	4	1.003	0.976	0.973	0.0167914	1.015	1.008	1.03	0.0110447	1.034	0.043324
Q96DM3	Uncharacterized protein C18orf8 OS=Homo sapiens GN=C18orf8	C18orf8	74.974	34.87	14.6	9	11	9	1.017	0.969	0.978	0.0258246	1.025	1.073	0.967	0.0519529	1.034	0.37816
Q13595	Transformer-2 protein homolog alpha OS=Homo sapiens GN=TRA2A	TRA2A	32.688	76.695	39	10	26	8	1.01	0.982	0.966	0.0225873	1.015	0.999	1.044	0.0223782	1.034	0.144379
P16949	Stathmin OS=Homo sapiens GN=STMN1	STMN1	17.302	62.117	65.1	17	59	14	1.012	0.956	0.991	0.0286822	1.015	1.028	1.018	0.00667121	1.034	0.112999
P07437	Tubulin beta chain OS=Homo sapiens GN=TUBB	TUBB	49.67	115.34	57.2	19	184	4	0.989	0.977	0.976	0.0073768	0.989	1.035	1.019	0.0230224	1.034	0.075559
P19784	Casein kinase II subunit alpha' OS=Homo sapiens GN=CSNK2A2	CSNK2A2	41.213	112.94	40.6	12	26	12	0.998	1.013	0.942	0.0380166	0.996	1.022	1.034	0.0190941	1.034	0.2467
Q9BW61	DET1- and DDB1-associated protein 1 OS=Homo sapiens GN=DDA1	DDA1	11.835	4.9684	26.5	3	3	3	0.968	1.031	0.952	0.0424587	0.963	1.052	1.036	0.0466516	1.034	0.4127
Q9UKS6	Protein kinase C and casein kinase substrate in neurons protein 3 OS=Homo sapiens GN=PACSIN3	PACSIN3	48.486	28.843	15.3	6	7	6	1.007	0.987	0.966	0.0207791	0.994	0.986	1.08	0.0510934	1.034	0.36082
Q96AJ9	Vesicle transport through interaction with t-SNAREs homolog 1A OS=Homo sapiens GN=VTI1A	VTI1A	25.217	8.3268	23.5	6	7	6	1.04	0.951	0.955	0.0511907	1.022	1.024	0.999	0.0136871	1.034	0.33466
P83111	Serine beta-lactamase-like protein LACTB, mitochondrial OS=Homo sapiens GN=LACTB	LACTB	60.693	15.961	7.9	4	4	4	1.041	0.923	0.976	0.0603078	1.016	1.008	1.017	0.00486638	1.034	0.42916
Q15653	NF-kappa-B inhibitor beta OS=Homo sapiens GN=NFKBIB	NFKBIB	37.771	5.8886	4.2	1	1	1	1.01	0.977	0.965	0.0236813	0.948	1.09	1.014	0.069848	1.034	0.48316
Q8WUK0	Phosphatidylglycerophosphatase and protein-tyrosine phosphatase 1 OS=Homo sapiens GN=PTPMT1	PTPMT1	22.843	31.896	35.8	6	8	6	0.96	0.997	1.009	0.0258336	1.098	0.943	1.024	0.0758822	1.033	0.52236
Q8N442	Translation factor GUF1, mitochondrial OS=Homo sapiens GN=GUF1	GUF1	74.327	27.294	9.1	5	6	5	0.903	1.055	0.997	0.0778754	1.024	1.017	1.011	0.00639555	1.033	0.54256
O15078	Centrosomal protein of 290 kDa OS=Homo sapiens GN=CEP290	CEP290	290.38	39.84	5.1	12	12	12	0.988	0.963	0.987	0.0144526	1.068	0.964	1.004	0.0518375	1.033	0.35652
Q99598	Translin-associated protein X OS=Homo sapiens GN=TSNAX	TSNAX	33.112	143.64	65.2	17	31	17	0.984	0.991	0.99	0.00383063	1.031	1.023	1.009	0.0109065	1.033	0.0085807
Q86YT6	E3 ubiquitin-protein ligase MIB1 OS=Homo sapiens GN=MIB1	MIB1	110.13	34.195	11.3	11	12	10	0.987	0.949	1.011	0.0318246	1.033	1.026	0.986	0.0249827	1.033	0.23256
Q9HAB8	Phosphopantothenate--cysteine ligase OS=Homo sapiens GN=PPCS	PPCS	34.005	18.288	21.9	7	7	7	0.975	0.984	0.981	0.0046761	1.016	1.002	1.019	0.00896323	1.033	0.005298
Q9NS87	Kinesin-like protein KIF15 OS=Homo sapiens GN=KIF15	KIF15	160.16	119.88	21.1	28	35	28	0.973	0.968	1.02	0.0290658	1.013	1.052	0.994	0.0289988	1.033	0.2416
P10253	Lysosomal alpha-glucosidase OS=Homo sapiens GN=GAA	GAA	105.32	79.339	18.4	13	18	13	0.99	0.967	0.991	0.0138164	1.03	1.026	0.99	0.0216976	1.033	0.094063
Q93034	Cullin-5 OS=Homo sapiens GN=CUL5	CUL5	90.954	94.095	25.9	19	23	19	0.966	0.988	0.997	0.0162126	1.005	0.993	1.051	0.0301239	1.033	0.176545
P11172	Uridine 5'-monophosphate synthase OS=Homo sapiens GN=UMPS	UMPS	52.221	186.3	54	28	47	28	0.982	0.983	0.995	0.00733194	1.019	1.018	1.02	0.000981354	1.033	0.0165816
P13674	Prolyl 4-hydroxylase subunit alpha-1 OS=Homo sapiens GN=P4HA1	P4HA1	61.049	148.23	36.5	19	29	19	0.969	0.998	0.992	0.0155201	1.005	1.02	1.032	0.0132755	1.033	0.050345
Q96A35	39S ribosomal protein L24, mitochondrial OS=Homo sapiens GN=MRPL24	MRPL24	24.915	55.956	37.5	8	12	8	0.97	0.997	1.003	0.017756	1.002	1.028	1.037	0.017778	1.033	0.091136
P13473	Lysosome-associated membrane glycoprotein 2 OS=Homo sapiens GN=LAMP2	LAMP2	44.96	33.417	15.4	6	10	6	0.984	0.972	0.994	0.0112018	1.016	1.005	1.027	0.0108268	1.033	0.022065
Q8TBC4	NEDD8-activating enzyme E1 catalytic subunit OS=Homo sapiens GN=UBA3	UBA3	51.852	185.3	40	17	34	17	0.975	0.974	1.002	0.0161488	1.006	1.032	1.009	0.014005	1.033	0.060085
P53621	Coatomer subunit alpha OS=Homo sapiens GN=COPA	COPA	138.34	323.31	46.5	51	107	51	0.997	0.974	0.992	0.0122479	1.025	1.017	1.02	0.00395962	1.033	0.0109785
O95825	Quinone oxidoreductase-like protein 1 OS=Homo sapiens GN=CRYZL1	CRYZL1	38.696	56.207	34.1	9	11	9	0.997	0.979	1.012	0.0165891	1.018	1.033	1.035	0.00903264	1.033	0.040543
Q9H773	dCTP pyrophosphatase 1 OS=Homo sapiens GN=DCTPP1	DCTPP1	18.681	124.62	54.7	9	28	9	0.998	0.975	0.99	0.011822	1.017	1.017	1.027	0.00565845	1.033	0.0122183
Q8WXX5	DnaJ homolog subfamily C member 9 OS=Homo sapiens GN=DNAJC9	DNAJC9	29.909	133.48	66.2	15	30	15	0.989	0.977	0.993	0.00844204	1.002	1.024	1.03	0.0144721	1.033	0.02972
P62750	60S ribosomal protein L23a OS=Homo sapiens GN=RPL23A	RPL23A	17.695	66.918	51.9	13	43	13	1	0.97	0.975	0.0163729	1.012	1.006	1.024	0.00903861	1.033	0.038901
P29692	Elongation factor 1-delta OS=Homo sapiens GN=EEF1D	EEF1D	31.121	119.67	49.1	13	28	11	0.978	0.96	0.992	0.0164249	0.988	1.027	1.011	0.019436	1.033	0.093899
Q5TFE4	5'-nucleotidase domain-containing protein 1 OS=Homo sapiens GN=NT5DC1	NT5DC1	51.844	87.834	33	13	21	13	1.006	0.981	0.971	0.0182837	1.01	1.014	1.033	0.0120591	1.033	0.058815
P78536	Disintegrin and metalloproteinase domain-containing protein 17 OS=Homo sapiens GN=ADAM17	ADAM17	93.02	17.215	12	9	10	9	0.999	0.985	0.97	0.0147287	1.002	1.024	1.025	0.0127827	1.033	0.045221
Q9UJY5	ADP-ribosylation factor-binding protein GGA1 OS=Homo sapiens GN=GGA1	GGA1	70.383	60.659	18.8	10	14	9	0.992	0.985	0.991	0.00382676	0.986	1.035	1.044	0.0305523	1.033	0.21686
Q12999	Tetraspanin-31 OS=Homo sapiens GN=TSPAN31	TSPAN31	23.053	2.5077	13.3	3	4	1	1.012	1.084	0.858	0.117251	0.997	1.027	1.028	0.0173161	1.033	0.67592
O75884	Putative hydrolase RBBP9 OS=Homo sapiens GN=RBBP9	RBBP9	21	17.296	26.9	4	4	4	1.011	1.002	0.939	0.039868	0.993	0.978	1.079	0.0536073	1.033	0.4469
P62380	TATA box-binding protein-like protein 1 OS=Homo sapiens GN=TBPL1	TBPL1	20.886	15.897	12.9	2	3	2	1.029	0.939	0.986	0.0457158	0.998	1.05	1.003	0.0282084	1.033	0.35332
Q9NQ66	1-phosphatidylinositol 4,5-bisphosphate phosphodiesterase beta-1 OS=Homo sapiens GN=PLCB1	PLCB1	138.57	1.9454	1	1	1	1	0.838	1.14	0.981	0.153164	1.023	1.136	0.896	0.117906	1.032	0.7882
Q13572	Inositol-tetrakisphosphate 1-kinase OS=Homo sapiens GN=ITPK1	ITPK1	45.621	14.906	5.3	2	2	2	0.916	1.034	1.008	0.0628803	1.041	1.061	0.952	0.0569999	1.032	0.54956
Q9NRW1	Ras-related protein Rab-6B OS=Homo sapiens GN=RAB6B	RAB6B	23.461	28.42	48.6	9	22	3	0.952	1.046	0.961	0.0525871	1.068	1.009	0.976	0.0457992	1.032	0.47988
P06132	Uroporphyrinogen decarboxylase OS=Homo sapiens GN=UROD	UROD	40.786	125.9	28.1	8	16	8	0.929	1.01	1.005	0.0462543	1.032	1.003	1.004	0.0162508	1.032	0.31942
Q5HYK3	2-methoxy-6-polyprenyl-1,4-benzoquinol methylase, mitochondrial OS=Homo sapiens GN=COQ5	COQ5	37.14	14.203	12.8	4	6	4	0.942	0.994	1.059	0.0587181	1.023	1.067	1	0.0330525	1.032	0.46384
Q01780	Exosome component 10 OS=Homo sapiens GN=EXOSC10	EXOSC10	100.83	241.64	38.8	30	47	30	0.951	1.016	0.999	0.034096	1.03	1.016	1.015	0.00821937	1.032	0.189496
Q9H6R7	WD repeat and coiled-coil-containing protein OS=Homo sapiens GN=WDCP	WDCP	79.135	4.481	3.5	3	4	3	1.003	0.944	1.01	0.0367809	1.081	0.972	0.999	0.0557984	1.032	0.46116
Q8NHV4	Protein NEDD1 OS=Homo sapiens GN=NEDD1	NEDD1	71.965	52.175	12.4	6	6	6	0.965	1.028	0.984	0.0325658	1.039	0.998	1.034	0.021851	1.032	0.23946
P78537	Biogenesis of lysosome-related organelles complex 1 subunit 1 OS=Homo sapiens GN=BLOC1S1	BLOC1S1	17.262	27.327	34	5	7	5	0.989	0.965	0.999	0.0177519	1.059	0.999	0.99	0.0369193	1.032	0.25566
Q8TEQ0	Sorting nexin-29 OS=Homo sapiens GN=SNX29	SNX29	91.253	3.4608	4.1	3	3	3	0.977	1.054	0.926	0.0653757	1.044	1.023	0.986	0.0288557	1.032	0.47756
Q9NUQ7	Ufm1-specific protease 2 OS=Homo sapiens GN=UFSP2	UFSP2	53.261	46.047	13.4	6	6	6	0.964	1.012	0.964	0.0282784	1.029	1.009	0.997	0.0159794	1.032	0.162522
Q92974	Rho guanine nucleotide exchange factor 2 OS=Homo sapiens GN=ARHGEF2	ARHGEF2	111.54	89.117	21	18	22	18	0.955	0.983	1.007	0.0265117	1.012	0.995	1.032	0.0182826	1.032	0.164543
Q5JSP0	FYVE, RhoGEF and PH domain-containing protein 3 OS=Homo sapiens GN=FGD3	FGD3	79.4	1.4165	1	1	1	1	0.96	0.968	1.028	0.0377195	1.017	1.039	0.994	0.022133	1.032	0.27972
Q92600	Cell differentiation protein RCD1 homolog OS=Homo sapiens GN=RQCD1	RQCD1	33.631	36.811	34.4	10	17	10	0.954	0.994	0.984	0.0212994	1.002	1.024	1.001	0.012884	1.032	0.089136
Q8WVR3	Uncharacterized protein C7orf43 OS=Homo sapiens GN=C7orf43	C7orf43	62.596	9.3361	2.8	1	1	1	0.994	0.92	1.042	0.0623748	1.041	0.998	1.011	0.0216914	1.032	0.45262
Q9ULR3	Protein phosphatase 1H OS=Homo sapiens GN=PPM1H	PPM1H	56.447	11.057	6.4	3	3	3	0.994	0.933	1.029	0.0493064	1.036	1.034	0.982	0.0300943	1.032	0.38912
P00966	Argininosuccinate synthase OS=Homo sapiens GN=ASS1	ASS1	46.53	38.684	23.3	10	18	10	0.984	0.993	0.965	0.0145763	1.025	1.002	1.01	0.0115339	1.032	0.041078
Q02952	A-kinase anchor protein 12 OS=Homo sapiens GN=AKAP12	AKAP12	191.48	323.31	29.7	43	64	43	0.98	0.992	0.979	0.0073543	1.019	1.017	1.009	0.0052133	1.032	0.0037573
Q8TED0	U3 small nucleolar RNA-associated protein 15 homolog OS=Homo sapiens GN=UTP15	UTP15	58.414	102.12	29.3	16	28	15	0.981	0.987	0.975	0.00611621	1.02	1.019	0.998	0.0122717	1.032	0.0170444
Q9Y371	Endophilin-B1 OS=Homo sapiens GN=SH3GLB1	SH3GLB1	40.796	48.574	28.5	11	21	10	0.982	0.985	0.998	0.0086053	1.019	1.016	1.024	0.0039635	1.032	0.0044984
P18074	TFIIH basal transcription factor complex helicase XPD subunit OS=Homo sapiens GN=ERCC2	ERCC2	86.908	64.933	17	12	17	12	0.982	0.962	1	0.0193703	1.017	1.017	1.003	0.00798443	1.032	0.060082
Q01130	Serine/arginine-rich splicing factor 2 OS=Homo sapiens GN=SRSF2	SRSF2	25.476	15.77	21.7	7	17	5	0.991	1.003	0.961	0.0219627	1.026	1.029	0.996	0.0179433	1.032	0.121781
O75208	Ubiquinone biosynthesis protein COQ9, mitochondrial OS=Homo sapiens GN=COQ9	COQ9	35.509	48.32	25.5	7	10	7	1.004	0.978	0.989	0.0131786	1.036	0.982	1.047	0.0340521	1.032	0.21792
O15371	Eukaryotic translation initiation factor 3 subunit D OS=Homo sapiens GN=EIF3D	EIF3D	63.972	227.8	48.7	21	44	21	0.983	0.994	0.966	0.01438	1.011	1.016	1.01	0.00317539	1.032	0.0199248
P22234	Multifunctional protein ADE2 OS=Homo sapiens GN=PAICS	PAICS	47.079	323.31	50.8	24	76	24	0.985	0.972	0.982	0.00694814	1.012	1.014	1.007	0.00356632	1.032	0.0021397
P82675	28S ribosomal protein S5, mitochondrial OS=Homo sapiens GN=MRPS5	MRPS5	48.006	80.936	34.2	18	31	18	1.006	0.96	0.988	0.0235414	1.033	1.02	0.996	0.0184689	1.032	0.139781
Q8IUI8	Cytokine receptor-like factor 3 OS=Homo sapiens GN=CRLF3	CRLF3	49.765	48.15	19.7	8	11	8	0.978	0.99	0.996	0.00927647	0.999	1.029	1.032	0.0178905	1.032	0.053303
Q9H0E3	Histone deacetylase complex subunit SAP130 OS=Homo sapiens GN=SAP130	SAP130	110.32	20.268	4.6	4	4	4	1.042	0.999	0.917	0.0644076	1.062	1.021	0.971	0.0447683	1.032	0.51742
P05386	60S acidic ribosomal protein P1 OS=Homo sapiens GN=RPLP1	RPLP1	11.514	74.567	36.8	2	13	2	0.979	0.94	1.01	0.0359264	0.994	1.037	0.991	0.0255485	1.032	0.28468
Q12899	Tripartite motif-containing protein 26 OS=Homo sapiens GN=TRIM26	TRIM26	62.165	66.741	20	8	11	8	0.999	0.993	0.962	0.0201671	1.009	0.993	1.047	0.0272911	1.032	0.183143
O15372	Eukaryotic translation initiation factor 3 subunit H OS=Homo sapiens GN=EIF3H	EIF3H	39.93	200.46	44	16	37	16	0.981	0.977	0.981	0.00235733	0.989	1.032	1.012	0.0212833	1.032	0.128959
Q96DB5	Regulator of microtubule dynamics protein 1 OS=Homo sapiens GN=RMDN1	RMDN1	35.808	42.863	34.7	10	12	10	1.005	1.006	0.916	0.0529641	1.009	0.985	1.028	0.0213915	1.032	0.38274
Q9NY33	Dipeptidyl peptidase 3 OS=Homo sapiens GN=DPP3	DPP3	82.588	166.67	36.9	21	32	21	1.007	0.99	0.951	0.0292176	1.009	1.015	1.018	0.00451931	1.032	0.20294
O95166	Gamma-aminobutyric acid receptor-associated protein OS=Homo sapiens GN=GABARAP	GABARAP	13.918	2.5862	18.8	3	4	1	1.01	0.979	0.965	0.0233876	1.006	1.008	1.036	0.016498	1.032	0.1236
Q86VS8	Protein Hook homolog 3 OS=Homo sapiens GN=HOOK3	HOOK3	83.125	63.756	21.7	14	18	14	1.017	0.979	0.97	0.0252326	1.01	0.982	1.069	0.0435259	1.032	0.3422
Q3KQV9	UDP-N-acetylhexosamine pyrophosphorylase-like protein 1 OS=Homo sapiens GN=UAP1L1	UAP1L1	57.03	71.484	28.2	11	15	10	1.017	0.961	1.015	0.0318443	1.006	1.102	0.982	0.0616486	1.032	0.47438
Q58FF8	Putative heat shock protein HSP 90-beta 2 OS=Homo sapiens GN=HSP90AB2P	HSP90AB2P	44.348	18.852	20.7	10	58	1	1.011	1.043	0.895	0.0792184	0.978	0.955	1.111	0.0829987	1.032	0.65748
Q5T2E6	UPF0668 protein C10orf76 OS=Homo sapiens GN=C10orf76	C10orf76	78.71	14.346	7	4	6	4	1.009	0.998	0.958	0.0271558	0.972	1.023	1.064	0.0452015	1.032	0.36644
Q9BZL4	Protein phosphatase 1 regulatory subunit 12C OS=Homo sapiens GN=PPP1R12C	PPP1R12C	84.88	15.638	10.9	7	7	7	1.057	0.924	0.973	0.0683106	0.98	1.023	1.045	0.0325399	1.032	0.50908
Q01970	1-phosphatidylinositol 4,5-bisphosphate phosphodiesterase beta-3 OS=Homo sapiens GN=PLCB3	PLCB3	138.8	43.98	7.8	8	8	8	0.867	0.961	1.168	0.1542	1.124	0.883	1.083	0.12519	1.031	0.80038
Q5FWF4	DNA annealing helicase and endonuclease ZRANB3 OS=Homo sapiens GN=ZRANB3	ZRANB3	123.25	2.2695	1.3	1	1	1	0.937	0.999	1.024	0.0453974	1.066	1.052	0.935	0.0706841	1.031	0.56074
P32321	Deoxycytidylate deaminase OS=Homo sapiens GN=DCTD	DCTD	20.016	12.439	20.8	3	3	3	0.952	0.958	1.047	0.0539745	1.067	0.941	1.041	0.0654541	1.031	0.5667
A8MTZ0	BBSome-interacting protein 1 OS=Homo sapiens GN=BBIP1	BBIP1	10.506	3.3645	10.9	1	1	1	0.979	0.98	1.001	0.012591	1.093	0.969	0.989	0.0654604	1.031	0.48118
O75962	Triple functional domain protein OS=Homo sapiens GN=TRIO	TRIO	346.9	5.88	0.7	2	2	2	0.988	0.946	1.025	0.040074	1.102	0.922	1.027	0.0889043	1.031	0.61894
Q9HCM3	UPF0606 protein KIAA1549 OS=Homo sapiens GN=KIAA1549	KIAA1549	210.75	1.8694	0.5	1	1	1	0.95	1.048	0.961	0.0544313	1.056	1.003	0.992	0.0336479	1.031	0.45104
Q9BSY4	Coiled-coil-helix-coiled-coil-helix domain-containing protein 5 OS=Homo sapiens GN=CHCHD5	CHCHD5	12.395	44.624	54.5	4	5	4	0.986	1.096	0.878	0.110475	1.083	0.982	0.988	0.0556762	1.031	0.68462
O43347	RNA-binding protein Musashi homolog 1 OS=Homo sapiens GN=MSI1	MSI1	39.124	49.454	26.5	8	14	6	0.956	1.032	0.99	0.0383514	1.05	0.994	1.025	0.0274228	1.031	0.32884
Q8TBA6	Golgin subfamily A member 5 OS=Homo sapiens GN=GOLGA5	GOLGA5	83.023	76.239	19.8	13	15	13	0.963	0.983	0.998	0.0178934	1.049	0.97	1.015	0.0391834	1.031	0.29676
Q99797	Mitochondrial intermediate peptidase OS=Homo sapiens GN=MIPEP	MIPEP	80.64	42.501	21.2	15	20	15	0.974	0.985	0.987	0.00712831	1.042	1.008	0.988	0.0269593	1.031	0.132575
Q2NL82	Pre-rRNA-processing protein TSR1 homolog OS=Homo sapiens GN=TSR1	TSR1	91.809	146.45	27.4	19	32	19	0.996	0.97	1	0.0164758	1.053	1.021	0.983	0.0343894	1.031	0.24556
Q9NYJ1	Cytochrome c oxidase assembly factor 4 homolog, mitochondrial OS=Homo sapiens GN=COA4	COA4	10.134	41.838	78.2	5	14	5	0.993	0.967	1.01	0.0218752	1.046	1.014	1.003	0.0218789	1.031	0.159464
P42771	Cyclin-dependent kinase inhibitor 2A OS=Homo sapiens GN=CDKN2A	CDKN2A	16.532	103.15	49.4	7	16	7	0.968	1.022	0.972	0.0304748	1.018	1.026	1.01	0.00785855	1.031	0.163197
Q96JB2	Conserved oligomeric Golgi complex subunit 3 OS=Homo sapiens GN=COG3	COG3	94.095	123.67	21.7	16	21	16	0.991	0.93	1.04	0.0558348	1.04	1.035	0.979	0.0332686	1.031	0.45316
Q9Y5K5	Ubiquitin carboxyl-terminal hydrolase isozyme L5 OS=Homo sapiens GN=UCHL5	UCHL5	37.606	210.89	73.3	18	39	18	0.977	0.997	0.996	0.0113833	1.025	1.023	1.015	0.00518267	1.031	0.0125193
Q6YP21	Kynurenine--oxoglutarate transaminase 3 OS=Homo sapiens GN=KYAT3	KYAT3	51.4	80.373	29.5	12	15	12	0.986	1.019	0.978	0.0218571	1.03	1.009	1.036	0.0138317	1.031	0.110064
Q96CX2	BTB/POZ domain-containing protein KCTD12 OS=Homo sapiens GN=KCTD12	KCTD12	35.7	106.2	37.5	11	23	11	0.987	0.998	0.949	0.0262883	1.029	0.993	1.002	0.0185863	1.031	0.177722
P42566	Epidermal growth factor receptor substrate 15 OS=Homo sapiens GN=EPS15	EPS15	98.655	91.648	21.1	18	22	18	0.985	0.986	0.986	0.000585746	1.023	1.018	1.007	0.00805645	1.031	0.023538
P22102	Trifunctional purine biosynthetic protein adenosine-3 OS=Homo sapiens GN=GART	GART	107.77	323.31	40.7	35	91	35	0.985	0.987	0.973	0.00771329	1.021	1.015	1.001	0.0101382	1.031	0.014096
Q9UJU6	Drebrin-like protein OS=Homo sapiens GN=DBNL	DBNL	48.207	158.12	39.5	16	30	16	0.984	1.013	0.971	0.0217338	1.019	1.021	1.019	0.00113243	1.031	0.134822
O75828	Carbonyl reductase [NADPH] 3 OS=Homo sapiens GN=CBR3	CBR3	30.85	37.809	54.2	11	19	9	0.985	0.976	0.984	0.00502501	1.014	1.001	1.022	0.0104696	1.031	0.0104644
P05388	60S acidic ribosomal protein P0 OS=Homo sapiens GN=RPLP0	RPLP0	34.273	155.54	38.2	12	47	12	0.986	0.985	0.985	0.000585944	1.015	1.031	1.002	0.0142971	1.031	0.067419
Q9BXJ9	N-alpha-acetyltransferase 15, NatA auxiliary subunit OS=Homo sapiens GN=NAA15	NAA15	101.27	323.31	49.9	42	77	36	0.977	0.989	0.979	0.00654917	1.003	1.017	1.015	0.00748456	1.031	0.0063793
P00492	Hypoxanthine-guanine phosphoribosyltransferase OS=Homo sapiens GN=HPRT1	HPRT1	24.579	202.89	74.8	12	54	11	1.001	0.991	0.974	0.0138069	1.027	1.017	1.014	0.00667776	1.031	0.0253
P25788	Proteasome subunit alpha type-3 OS=Homo sapiens GN=PSMA3	PSMA3	28.433	75.053	39.6	11	42	11	0.985	0.994	0.979	0.00765703	1.01	1.019	1.022	0.00614061	1.031	0.0053992
P41091	Eukaryotic translation initiation factor 2 subunit 3 OS=Homo sapiens GN=EIF2S3	EIF2S3	51.109	178.79	41.7	18	52	18	0.994	0.969	0.992	0.014104	1.014	1.023	1.011	0.00614665	1.031	0.024338
P54725	UV excision repair protein RAD23 homolog A OS=Homo sapiens GN=RAD23A	RAD23A	39.609	38.818	29.5	9	18	6	0.998	0.975	0.967	0.0164219	1.018	0.988	1.026	0.0198219	1.031	0.107596
Q8WTT2	Nucleolar complex protein 3 homolog OS=Homo sapiens GN=NOC3L	NOC3L	92.547	74.645	22.4	17	25	17	0.973	0.994	0.997	0.0132355	0.987	1.04	1.029	0.0274577	1.031	0.160497
P43490	Nicotinamide phosphoribosyltransferase OS=Homo sapiens GN=NAMPT	NAMPT	55.52	146.58	33.8	17	31	17	0.989	0.996	0.972	0.0125218	1	1.019	1.031	0.0153749	1.031	0.054321
P13861	cAMP-dependent protein kinase type II-alpha regulatory subunit OS=Homo sapiens GN=PRKAR2A	PRKAR2A	45.518	252.53	52	18	47	16	0.993	0.985	0.977	0.00812183	1.003	1.034	1.009	0.0161935	1.031	0.045317
P13693	Translationally-controlled tumor protein OS=Homo sapiens GN=TPT1	TPT1	19.595	87.605	48.8	10	42	10	0.991	0.979	0.991	0.00701946	0.996	1.032	1.024	0.0185812	1.031	0.059442
Q9NPI6	mRNA-decapping enzyme 1A OS=Homo sapiens GN=DCP1A	DCP1A	63.309	62.301	23.2	11	13	11	0.997	0.962	1	0.0214193	1.001	1.033	1.016	0.0157479	1.031	0.118524
O15143	Actin-related protein 2/3 complex subunit 1B OS=Homo sapiens GN=ARPC1B	ARPC1B	40.949	33.383	28.8	10	11	10	0.996	0.988	0.966	0.0157982	0.997	1.037	1.008	0.0203787	1.031	0.109119
Q9Y5V0	Zinc finger protein 706 OS=Homo sapiens GN=ZNF706	ZNF706	8.4977	9.6978	23.7	2	3	2	0.995	0.972	0.989	0.0121079	0.985	1.028	1.034	0.0263148	1.031	0.147082
Q15555	Microtubule-associated protein RP/EB family member 2 OS=Homo sapiens GN=MAPRE2	MAPRE2	37.031	60.782	22	6	11	5	1.004	0.976	0.978	0.0158423	0.993	1.008	1.05	0.0290527	1.031	0.183424
P08247	Synaptophysin OS=Homo sapiens GN=SYP	SYP	33.845	3.0708	3.2	1	2	1	1.003	0.994	0.959	0.0235911	0.988	1.023	1.036	0.0244431	1.031	0.197279
P54252	Ataxin-3 OS=Homo sapiens GN=ATXN3	ATXN3	41.78	10.878	11.5	4	6	4	1.002	0.944	1.012	0.0372364	0.986	1.081	0.982	0.0551381	1.031	0.47674
Q86YH6	Decaprenyl-diphosphate synthase subunit 2 OS=Homo sapiens GN=PDSS2	PDSS2	44.128	3.3495	3	1	1	1	0.846	1.13	0.985	0.143881	1.094	0.96	0.997	0.0680458	1.03	0.75872
Q49AR2	UPF0489 protein C5orf22 OS=Homo sapiens GN=C5orf22	C5orf22	49.967	23.569	8.1	2	2	2	0.944	1.015	1.005	0.0388985	1.135	0.963	0.954	0.100264	1.03	0.66538
P07947	Tyrosine-protein kinase Yes OS=Homo sapiens GN=YES1	YES1	60.801	44.468	17.9	8	10	5	0.948	1.042	0.973	0.049294	1.098	1.027	0.926	0.0849901	1.03	0.63552
Q9P260	LisH domain and HEAT repeat-containing protein KIAA1468 OS=Homo sapiens GN=KIAA1468	KIAA1468	134.63	35.067	5.8	6	8	6	0.932	1.018	0.986	0.044414	1.057	0.995	0.972	0.043617	1.03	0.45736
Q9BXB5	Oxysterol-binding protein-related protein 10 OS=Homo sapiens GN=OSBPL10	OSBPL10	83.969	8.22	3.4	2	4	1	0.884	1.094	0.981	0.106558	1.001	1.044	1.004	0.0236211	1.03	0.655
Q5H9F3	BCL-6 corepressor-like protein 1 OS=Homo sapiens GN=BCORL1	BCORL1	182.52	10.199	3.4	5	5	5	0.936	0.992	1.031	0.0484145	1.032	0.987	1.029	0.0247633	1.03	0.395
Q96PE3	Type I inositol 3,4-bisphosphate 4-phosphatase OS=Homo sapiens GN=INPP4A	INPP4A	109.95	21.05	7.3	6	8	6	0.957	1.006	0.989	0.0252843	1.036	1.015	0.99	0.0227185	1.03	0.20418
O00442	RNA 3'-terminal phosphate cyclase OS=Homo sapiens GN=RTCA	RTCA	39.336	115.38	46.4	13	24	13	0.974	0.987	1.006	0.0162725	1.044	0.985	1.028	0.0299434	1.03	0.20646
Q8IZ52	Chondroitin sulfate synthase 2 OS=Homo sapiens GN=CHPF	CHPF	85.466	6.864	6.7	4	4	4	0.904	1.12	0.933	0.118941	0.967	1.024	1.055	0.0439615	1.03	0.70308
Q5JUR7	Testis-expressed sequence 30 protein OS=Homo sapiens GN=TEX30	TEX30	25.585	1.8199	3.5	1	2	1	1.013	0.985	0.962	0.025886	1.074	0.963	1.012	0.0547328	1.03	0.44844
O75832	26S proteasome non-ATPase regulatory subunit 10 OS=Homo sapiens GN=PSMD10	PSMD10	24.428	125.86	32.3	9	23	9	0.97	0.967	1.01	0.0244387	1.027	1.014	0.994	0.0164316	1.03	0.156855
P0CG12	Chromosome transmission fidelity protein 8 homolog isoform 2 OS=Homo sapiens GN=CHTF8	CHTF8	51.391	14.895	6.1	3	3	3	0.984	0.999	0.977	0.0113917	1.041	1.021	0.988	0.0263256	1.03	0.147945
Q9BRX5	DNA replication complex GINS protein PSF3 OS=Homo sapiens GN=GINS3	GINS3	24.534	69.481	48.6	9	16	9	0.978	0.973	1.01	0.0203393	1.03	1.009	1.01	0.0116559	1.03	0.09478
Q86SZ2	Trafficking protein particle complex subunit 6B OS=Homo sapiens GN=TRAPPC6B	TRAPPC6B	17.983	4.952	10.8	2	2	2	0.974	0.992	0.992	0.0105399	1.022	1.02	1.006	0.00858051	1.03	0.0186038
O15530	3-phosphoinositide-dependent protein kinase 1 OS=Homo sapiens GN=PDPK1	PDPK1	63.151	32.435	13.5	6	7	6	0.981	0.966	1.042	0.0404015	1.027	1.005	1.047	0.0204689	1.03	0.31628
Q96EK6	Glucosamine 6-phosphate N-acetyltransferase OS=Homo sapiens GN=GNPNAT1	GNPNAT1	20.749	58.172	28.8	4	9	4	0.978	0.995	1.001	0.0120347	1.021	1.025	1.017	0.00391773	1.03	0.0150569
Q00796	Sorbitol dehydrogenase OS=Homo sapiens GN=SORD	SORD	38.324	85.52	43.7	13	22	13	0.983	0.971	1.011	0.0207687	1.026	1.029	1	0.0156607	1.03	0.116244
O60566	Mitotic checkpoint serine/threonine-protein kinase BUB1 beta OS=Homo sapiens GN=BUB1B	BUB1B	119.54	55.326	17.4	12	12	12	1.01	0.959	0.99	0.026053	1.053	0.981	1.015	0.0354397	1.03	0.30538
P57721	Poly(rC)-binding protein 3 OS=Homo sapiens GN=PCBP3	PCBP3	39.465	12.958	21.8	7	36	1	0.985	0.987	0.987	0.0011707	1.026	1.013	1.009	0.00874822	1.03	0.029102
Q9Y6E2	Basic leucine zipper and W2 domain-containing protein 2 OS=Homo sapiens GN=BZW2	BZW2	48.162	80.494	39.4	19	36	19	0.967	0.989	1.007	0.0202835	1.006	1.027	1.018	0.0103595	1.03	0.088164
Q6IQ26	DENN domain-containing protein 5A OS=Homo sapiens GN=DENND5A	DENND5A	147.09	4.4729	1.3	2	3	2	1.065	0.833	1.064	0.135372	1.107	1.013	0.931	0.086596	1.03	0.76426
Q8NFG4	Folliculin OS=Homo sapiens GN=FLCN	FLCN	64.473	31.491	8.8	4	4	4	1.027	1.004	0.93	0.0513529	1.067	1.02	0.963	0.0512263	1.03	0.51854
Q1ED39	Lysine-rich nucleolar protein 1 OS=Homo sapiens GN=KNOP1	KNOP1	51.588	91.786	29.5	9	17	9	0.981	1.009	0.983	0.0157624	1.017	1.025	1.019	0.00408036	1.03	0.034756
O95777	U6 snRNA-associated Sm-like protein LSm8 OS=Homo sapiens GN=LSM8	LSM8	10.403	53.623	63.5	5	8	5	0.981	0.97	0.976	0.00564493	1.011	1.024	0.979	0.0230513	1.03	0.102482
P50748	Kinetochore-associated protein 1 OS=Homo sapiens GN=KNTC1	KNTC1	250.75	80.585	12.6	28	35	28	0.993	0.996	0.976	0.0109131	1.021	1.027	1.005	0.0111751	1.03	0.031624
Q5T1C6	Acyl-coenzyme A thioesterase THEM4 OS=Homo sapiens GN=THEM4	THEM4	27.129	35.522	29.2	7	7	7	0.993	0.975	0.982	0.00922756	1.019	0.99	1.029	0.0200033	1.03	0.083945
Q9NZL9	Methionine adenosyltransferase 2 subunit beta OS=Homo sapiens GN=MAT2B	MAT2B	37.551	114.69	35.9	11	17	11	0.998	0.968	0.995	0.0167403	1.017	1.03	1.002	0.0137867	1.03	0.078924
Q8N5F7	NF-kappa-B-activating protein OS=Homo sapiens GN=NKAP	NKAP	47.138	46.477	16.9	8	10	8	1	1.014	0.942	0.0387433	1.007	0.979	1.059	0.0399956	1.03	0.40866
Q16181	Septin-7 OS=Homo sapiens GN=SEPT7	SEPT7	50.679	243.3	53.5	23	54	22	1.002	0.981	0.975	0.0143787	1.005	1.029	1.013	0.0120317	1.03	0.051622
Q8N8N7	Prostaglandin reductase 2 OS=Homo sapiens GN=PTGR2	PTGR2	38.499	15.349	17.7	6	6	6	1.004	0.941	1.013	0.0397871	1.005	1.016	1.026	0.0103419	1.03	0.27446
Q14135	Transcription cofactor vestigial-like protein 4 OS=Homo sapiens GN=VGLL4	VGLL4	30.947	10.202	14.5	3	4	3	0.965	1.038	0.954	0.0463184	0.955	1.048	1.043	0.05152	1.03	0.50034
Q8NHS3	Major facilitator superfamily domain-containing protein 8 OS=Homo sapiens GN=MFSD8	MFSD8	57.627	9.6765	2.3	1	2	1	0.97	1.088	0.898	0.0973514	0.94	1.037	1.069	0.0661595	1.03	0.6802
Q9UJX2	Cell division cycle protein 23 homolog OS=Homo sapiens GN=CDC23	CDC23	68.833	96.912	30.8	15	19	15	0.998	1.021	0.962	0.0299273	0.962	1.037	1.072	0.0548998	1.03	0.45968
Q709F0	Acyl-CoA dehydrogenase family member 11 OS=Homo sapiens GN=ACAD11	ACAD11	87.282	37.131	21.2	15	18	15	1.031	1.024	0.932	0.0554884	0.991	1.039	1.047	0.0295296	1.03	0.45588
Q96CB8	Integrator complex subunit 12 OS=Homo sapiens GN=INTS12	INTS12	48.807	6.0273	8.9	3	3	3	1.047	0.905	1.005	0.0740083	0.998	1.021	1.028	0.0154529	1.03	0.52454
Q96JY6	PDZ and LIM domain protein 2 OS=Homo sapiens GN=PDLIM2	PDLIM2	37.458	3.4433	3.1	1	1	1	1.016	0.971	0.969	0.0269725	0.939	1.073	1.033	0.0677729	1.03	0.52432
Q6ULP2	Aftiphilin OS=Homo sapiens GN=AFTPH	AFTPH	102.2	5.2369	1.5	1	1	1	0.815	1.126	1.024	0.16041	1.181	0.89	0.981	0.146327	1.029	0.82868
Q53HC9	Protein TSSC1 OS=Homo sapiens GN=EIPR1	EIPR1	43.603	19.169	11.1	4	4	4	0.918	1.109	0.934	0.107353	1.048	0.97	1.03	0.040198	1.029	0.68112
Q8NC96	Adaptin ear-binding coat-associated protein 1 OS=Homo sapiens GN=NECAP1	NECAP1	29.737	11.841	17.8	5	7	5	0.95	1.018	0.999	0.0354758	1.071	1.006	0.975	0.0481585	1.029	0.46114
P24723	Protein kinase C eta type OS=Homo sapiens GN=PRKCH	PRKCH	77.828	1.9808	2.6	2	2	2	0.967	0.831	1.165	0.170054	1.082	1.075	0.893	0.105399	1.029	0.81338
Q96BN2	Transcriptional adapter 1 OS=Homo sapiens GN=TADA1	TADA1	37.381	12.297	10.1	3	4	3	0.919	1.045	0.997	0.06443	1.005	1.058	0.984	0.0375475	1.029	0.53978
B3SHH9	Transmembrane protein 114 OS=Homo sapiens GN=TMEM114	TMEM114	24.166	1.7656	6.3	1	1	1	0.943	0.919	1.098	0.0984744	1.03	1.018	0.999	0.0153901	1.029	0.63664
Q96LI5	CCR4-NOT transcription complex subunit 6-like OS=Homo sapiens GN=CNOT6L	CNOT6L	63.001	5.4348	3.1	2	2	2	0.898	0.98	1.081	0.0929343	0.975	1.066	1.004	0.0457996	1.029	0.65428
Q9NW08	DNA-directed RNA polymerase III subunit RPC2 OS=Homo sapiens GN=POLR3B	POLR3B	127.78	34.6	12	13	14	13	0.967	1.009	0.993	0.0214188	1.045	1.019	0.992	0.0260159	1.029	0.21294
Q96QR8	Transcriptional activator protein Pur-beta OS=Homo sapiens GN=PURB	PURB	33.24	19.058	22.4	5	6	5	0.971	1.013	0.988	0.0213256	1.037	1.02	1.001	0.0176677	1.029	0.148199
Q9Y3S2	Zinc finger protein 330 OS=Homo sapiens GN=ZNF330	ZNF330	36.201	34.163	22.8	7	13	7	0.966	1.004	1.004	0.0221311	1.026	1.018	1.017	0.00483458	1.029	0.089241
O15067	Phosphoribosylformylglycinamidine synthase OS=Homo sapiens GN=PFAS	PFAS	144.73	323.31	25.4	31	62	31	0.974	1	0.983	0.0133955	1.032	1.002	1.01	0.0153104	1.029	0.069418
Q13315	Serine-protein kinase ATM OS=Homo sapiens GN=ATM	ATM	350.68	13.548	2.8	8	8	8	0.959	1.011	0.969	0.028165	0.997	0.988	1.04	0.0275612	1.029	0.27362
Q9UHA2	SS18-like protein 2 OS=Homo sapiens GN=SS18L2	SS18L2	8.8349	5.2961	28.6	3	4	3	1.034	0.957	0.972	0.0413305	1.072	1.051	0.927	0.0770757	1.029	0.6001
Q96HJ9	UPF0562 protein C7orf55 OS=Homo sapiens GN=C7orf55	C7orf55	12.749	12.881	20.4	2	3	2	0.987	0.983	0.952	0.0196686	1.023	1.011	0.972	0.0266114	1.029	0.2137
Q9BV40	Vesicle-associated membrane protein 8 OS=Homo sapiens GN=VAMP8	VAMP8	11.438	13.496	27	3	4	3	0.981	0.945	1.035	0.0458957	1.016	1.027	1.003	0.0118324	1.029	0.35414
Q13433	Zinc transporter ZIP6 OS=Homo sapiens GN=SLC39A6	SLC39A6	85.046	4.69	4.6	2	2	2	0.996	0.988	0.977	0.00966504	1.03	1.014	1.002	0.0138354	1.029	0.04456
O15550	Lysine-specific demethylase 6A OS=Homo sapiens GN=KDM6A	KDM6A	154.17	51.476	7.2	9	9	9	0.982	1	0.981	0.0108262	1.015	1.038	0.997	0.0202139	1.029	0.096
Q6IN85	Serine/threonine-protein phosphatase 4 regulatory subunit 3A OS=Homo sapiens GN=PPP4R3A	PPP4R3A	95.367	123.47	30	22	31	13	0.976	1.027	0.968	0.0323176	1.008	1.011	1.039	0.0167735	1.029	0.2385
Q15386	Ubiquitin-protein ligase E3C OS=Homo sapiens GN=UBE3C	UBE3C	123.92	112.69	15.4	14	18	14	1.003	0.999	0.962	0.0228799	1.031	1.021	0.997	0.017193	1.029	0.161
P62841	40S ribosomal protein S15 OS=Homo sapiens GN=RPS15	RPS15	17.04	31.851	33.1	4	17	4	1.004	1.006	0.983	0.0127708	1.03	1.046	1.004	0.0206469	1.029	0.112095
Q9BVA1	Tubulin beta-2B chain OS=Homo sapiens GN=TUBB2B	TUBB2B	49.953	12.873	58.2	19	163	1	1.006	1.079	0.875	0.104762	1.032	0.98	1.035	0.0304476	1.029	0.66576
P41250	Glycine--tRNA ligase OS=Homo sapiens GN=GARS	GARS	83.165	229.64	48	31	65	31	0.992	0.99	0.964	0.0159068	1.016	0.999	1.015	0.00944494	1.029	0.057
P35241	Radixin OS=Homo sapiens GN=RDX	RDX	68.563	198.03	58.1	37	91	23	0.989	0.973	0.989	0.00939099	1.009	0.997	1.031	0.0170333	1.029	0.064101
Q13561	Dynactin subunit 2 OS=Homo sapiens GN=DCTN2	DCTN2	44.23	297.8	65.8	19	48	19	1.002	0.998	0.963	0.0217233	1.022	1.019	1.008	0.00725265	1.029	0.093837
Q8IWC1	MAP7 domain-containing protein 3 OS=Homo sapiens GN=MAP7D3	MAP7D3	98.428	36.76	11	9	10	9	0.992	1.002	0.99	0.00646357	1.01	1.079	0.982	0.0487691	1.029	0.42346
Q9Y4X5	E3 ubiquitin-protein ligase ARIH1 OS=Homo sapiens GN=ARIH1	ARIH1	64.117	81.15	20.6	10	15	10	0.974	0.972	0.999	0.0153253	0.991	1.022	1.018	0.0166897	1.029	0.092941
Q5T6V5	UPF0553 protein C9orf64 OS=Homo sapiens GN=C9orf64	C9orf64	39.028	73.874	31.7	12	20	12	0.994	0.999	0.969	0.016279	1.006	1.026	1.016	0.00984252	1.029	0.058618
Q9H6T3	RNA polymerase II-associated protein 3 OS=Homo sapiens GN=RPAP3	RPAP3	75.718	193.25	40	25	39	25	1.011	0.997	0.936	0.0406376	1.023	1.001	1.004	0.01182	1.029	0.30872
P98179	RNA-binding protein 3 OS=Homo sapiens GN=RBM3	RBM3	17.17	32.703	35	7	11	7	0.999	1.059	0.94	0.0595404	1.01	1.005	1.069	0.0346254	1.029	0.5135
Q9HAU5	Regulator of nonsense transcripts 2 OS=Homo sapiens GN=UPF2	UPF2	147.81	73.499	12.7	13	15	13	1.001	0.989	0.972	0.0147586	1.011	1.01	1.028	0.00995342	1.029	0.047264
Q86XP3	ATP-dependent RNA helicase DDX42 OS=Homo sapiens GN=DDX42	DDX42	102.97	171.06	27.1	21	35	21	1.009	0.971	0.985	0.0194449	1.018	0.999	1.034	0.0172285	1.029	0.12886
Q9Y5X2	Sorting nexin-8 OS=Homo sapiens GN=SNX8	SNX8	52.569	17.217	10.1	4	5	4	1.008	0.987	0.974	0.0173353	1.012	0.98	1.064	0.0416181	1.029	0.33376
P06730	Eukaryotic translation initiation factor 4E OS=Homo sapiens GN=EIF4E	EIF4E	25.097	53.738	31.3	6	13	6	1.012	0.978	0.966	0.0242159	1.011	1.015	1.015	0.00227826	1.029	0.177238
O14730	Serine/threonine-protein kinase RIO3 OS=Homo sapiens GN=RIOK3	RIOK3	59.092	4.3567	5.6	3	6	3	1.033	0.984	0.945	0.0446603	1.03	0.998	1.02	0.0161129	1.029	0.35068
Q9NR50	Translation initiation factor eIF-2B subunit gamma OS=Homo sapiens GN=EIF2B3	EIF2B3	50.24	100.08	35.6	13	16	13	1.014	0.962	0.982	0.0266022	1.009	1	1.034	0.0173673	1.029	0.195341
O43159	Ribosomal RNA-processing protein 8 OS=Homo sapiens GN=RRP8	RRP8	50.714	38.489	31.1	12	14	12	1.017	0.948	1.002	0.0366941	1.004	1.024	1.025	0.0116406	1.029	0.26326
Q16222	UDP-N-acetylhexosamine pyrophosphorylase OS=Homo sapiens GN=UAP1	UAP1	58.768	102.14	36.6	15	22	14	0.998	0.97	0.984	0.0142276	0.983	1.036	1.02	0.0268357	1.029	0.175797
Q96EU6	Ribosomal RNA processing protein 36 homolog OS=Homo sapiens GN=RRP36	RRP36	29.823	34.83	17.8	5	7	5	1.016	0.978	0.978	0.022146	0.978	1.048	1.033	0.0361447	1.029	0.30656
Q9BQD3	KxDL motif-containing protein 1 OS=Homo sapiens GN=KXD1	KXD1	19.668	13.377	12.5	2	2	2	0.929	0.934	1.1	0.0985309	1.069	1.013	0.965	0.0512484	1.028	0.68304
O43379	WD repeat-containing protein 62 OS=Homo sapiens GN=WDR62	WDR62	165.95	80.124	9.7	12	15	12	0.945	0.994	1.024	0.040377	1.036	0.977	1.033	0.0327297	1.028	0.40818
Q52LJ0	Protein FAM98B OS=Homo sapiens GN=FAM98B	FAM98B	37.19	122.01	51.8	15	25	12	0.97	0.983	0.995	0.0127239	1.048	0.975	1.007	0.03623	1.028	0.28802
Q8NHH9	Atlastin-2 OS=Homo sapiens GN=ATL2	ATL2	66.228	65.563	18.4	8	12	7	0.97	1.035	0.965	0.0394457	1.047	1.004	1.001	0.0252974	1.028	0.36866
Q96DT6	Cysteine protease ATG4C OS=Homo sapiens GN=ATG4C	ATG4C	52.497	1.8485	2	1	1	1	0.918	0.983	1.059	0.0715251	0.99	0.985	1.068	0.0458862	1.028	0.60112
Q6P158	Putative ATP-dependent RNA helicase DHX57 OS=Homo sapiens GN=DHX57	DHX57	155.6	56.942	16.8	22	27	21	0.961	1.024	0.993	0.031734	1.029	1.029	1.003	0.014712	1.028	0.24162
Q99996	A-kinase anchor protein 9 OS=Homo sapiens GN=AKAP9	AKAP9	453.66	127.05	9.3	33	34	33	0.993	0.995	0.97	0.0140897	1.06	1.006	0.975	0.0424355	1.028	0.34886
P29353	SHC-transforming protein 1 OS=Homo sapiens GN=SHC1	SHC1	62.821	23.979	13.9	7	8	7	0.953	0.999	0.994	0.0257015	1.014	0.954	1.06	0.0526623	1.028	0.46616
Q8N3X1	Formin-binding protein 4 OS=Homo sapiens GN=FNBP4	FNBP4	110.26	56.06	9.7	9	12	9	0.956	0.97	1.009	0.0280734	1.01	1.038	0.969	0.034508	1.028	0.345
Q16658	Fascin OS=Homo sapiens GN=FSCN1	FSCN1	54.529	306.17	56.2	25	56	25	0.971	1.015	0.979	0.0237145	1.023	0.992	1.034	0.0214292	1.028	0.20416
Q3ZCQ8	Mitochondrial import inner membrane translocase subunit TIM50 OS=Homo sapiens GN=TIMM50	TIMM50	39.646	97.329	33.4	10	22	10	0.98	1.004	0.971	0.0173185	1.031	1.013	0.994	0.0182708	1.028	0.129618
Q14161	ARF GTPase-activating protein GIT2 OS=Homo sapiens GN=GIT2	GIT2	84.542	24.231	18.3	10	11	8	1.006	0.986	0.996	0.0100402	1.057	1.029	0.985	0.035456	1.028	0.27202
Q92665	28S ribosomal protein S31, mitochondrial OS=Homo sapiens GN=MRPS31	MRPS31	45.318	74.319	30.4	11	19	11	0.977	0.996	0.978	0.0108702	1.026	1.012	0.996	0.0148429	1.028	0.060041
P41743	Protein kinase C iota type OS=Homo sapiens GN=PRKCI	PRKCI	68.262	119.95	28.4	10	14	9	0.976	0.984	0.984	0.00470666	1.022	0.997	1.007	0.0124749	1.028	0.024184
Q9UHA3	Probable ribosome biogenesis protein RLP24 OS=Homo sapiens GN=RSL24D1	RSL24D1	19.621	19.93	11.7	2	3	2	0.977	0.978	1.003	0.0149401	1.022	1.032	0.988	0.0227467	1.028	0.151078
Q8IU60	m7GpppN-mRNA hydrolase OS=Homo sapiens GN=DCP2	DCP2	48.457	14.467	17.6	6	8	6	0.977	0.955	1.042	0.0456319	1.021	1.028	1.009	0.00942677	1.028	0.3535
O60921	Checkpoint protein HUS1 OS=Homo sapiens GN=HUS1	HUS1	31.691	11.576	12.5	4	5	4	0.966	0.998	0.997	0.018433	1.006	1.033	1.006	0.0153581	1.028	0.112955
P04083	Annexin A1 OS=Homo sapiens GN=ANXA1	ANXA1	38.714	64.247	36.4	10	16	10	0.974	1.002	0.99	0.0142086	1.011	1.002	1.036	0.0173332	1.028	0.100564
O43432	Eukaryotic translation initiation factor 4 gamma 3 OS=Homo sapiens GN=EIF4G3	EIF4G3	176.65	149.48	20.7	31	41	24	0.989	0.971	0.988	0.0102944	1.026	1.007	0.998	0.0141483	1.028	0.052098
P51812	Ribosomal protein S6 kinase alpha-3 OS=Homo sapiens GN=RPS6KA3	RPS6KA3	83.735	128.69	30.3	18	28	12	0.949	1.009	1.009	0.0350263	0.981	1.012	1.056	0.0370816	1.028	0.40738
P09936	Ubiquitin carboxyl-terminal hydrolase isozyme L1 OS=Homo sapiens GN=UCHL1	UCHL1	24.824	205.68	55.6	12	51	12	0.985	0.979	0.997	0.00928587	1.018	1.02	1.007	0.00689655	1.028	0.013639
Q9Y5V3	Melanoma-associated antigen D1 OS=Homo sapiens GN=MAGED1	MAGED1	86.16	82.752	14.4	10	17	8	0.991	1	0.972	0.014473	1.023	1.033	0.991	0.0216009	1.028	0.137658
P11441	Ubiquitin-like protein 4A OS=Homo sapiens GN=UBL4A	UBL4A	17.776	33.237	43.9	6	10	6	0.991	0.989	0.988	0.00154399	1.021	1.007	1.023	0.00857207	1.028	0.0056391
P53350	Serine/threonine-protein kinase PLK1 OS=Homo sapiens GN=PLK1	PLK1	68.254	40.987	21.4	11	12	11	0.983	0.988	0.998	0.00771737	1.012	1.004	1.037	0.0169155	1.028	0.06164
Q96EY1	DnaJ homolog subfamily A member 3, mitochondrial OS=Homo sapiens GN=DNAJA3	DNAJA3	52.488	99.414	15.8	9	16	9	1.013	0.969	0.98	0.0231921	1.041	0.994	1.011	0.0234384	1.028	0.2159
P84077	ADP-ribosylation factor 1 OS=Homo sapiens GN=ARF1	ARF1	20.697	139.32	65.2	9	37	5	0.981	0.962	1.017	0.0283119	1.008	1.045	0.99	0.0276454	1.028	0.29266
Q9BVM2	Protein DPCD OS=Homo sapiens GN=DPCD	DPCD	23.239	16.944	26.6	6	8	6	0.972	0.998	0.968	0.0166328	0.99	1.006	1.025	0.0173996	1.028	0.115716
Q96A49	Synapse-associated protein 1 OS=Homo sapiens GN=SYAP1	SYAP1	39.933	109.37	30.4	15	30	15	0.984	0.979	0.994	0.00774869	1.002	1.014	1.024	0.0108702	1.028	0.023275
Q53R41	FAST kinase domain-containing protein 1, mitochondrial OS=Homo sapiens GN=FASTKD1	FASTKD1	97.41	9.4322	5.3	5	5	5	1.012	0.986	0.964	0.024336	1.03	1.013	1.001	0.014361	1.028	0.167322
P61221	ATP-binding cassette sub-family E member 1 OS=Homo sapiens GN=ABCE1	ABCE1	67.314	197.9	53.1	29	55	29	1.004	0.98	0.97	0.0177459	1.02	1.006	1.011	0.00700816	1.028	0.063918
P46778	60S ribosomal protein L21 OS=Homo sapiens GN=RPL21	RPL21	18.565	34.81	44.4	9	38	9	0.995	0.967	0.989	0.014987	1.004	1.017	1.012	0.00648609	1.028	0.042638
O75503	Ceroid-lipofuscinosis neuronal protein 5 OS=Homo sapiens GN=CLN5	CLN5	41.496	20.734	13.7	5	8	5	1.001	0.967	1.012	0.0236166	1.005	1.023	1.035	0.0147891	1.028	0.160996
Q86U70	LIM domain-binding protein 1 OS=Homo sapiens GN=LDB1	LDB1	46.532	25.584	12.2	4	4	4	1.015	0.971	0.975	0.0246515	1.018	0.976	1.05	0.036576	1.028	0.34098
P54098	DNA polymerase subunit gamma-1 OS=Homo sapiens GN=POLG	POLG	139.56	57.38	9.2	8	9	8	1.008	0.989	0.965	0.0218248	1.009	1.022	1.013	0.00656208	1.028	0.103758
Q9UJ83	2-hydroxyacyl-CoA lyase 1 OS=Homo sapiens GN=HACL1	HACL1	63.728	98.707	25.4	13	14	13	0.983	0.975	0.99	0.00763794	0.982	1.025	1.024	0.0242915	1.028	0.135276
O95140	Mitofusin-2 OS=Homo sapiens GN=MFN2	MFN2	86.401	55.349	15.2	10	12	9	0.964	0.966	0.965	0.00103627	0.958	1.032	0.986	0.0376644	1.028	0.33738
P22059	Oxysterol-binding protein 1 OS=Homo sapiens GN=OSBP	OSBP	89.42	185.58	35.9	26	40	24	0.988	0.983	0.974	0.0072271	0.971	1.027	1.029	0.0326305	1.028	0.23254
Q9Y625	Glypican-6 OS=Homo sapiens GN=GPC6	GPC6	62.735	5.7378	7.2	3	4	1	1.011	0.905	1.04	0.0721235	0.934	0.962	1.144	0.112523	1.028	0.73638
Q53ET0	CREB-regulated transcription coactivator 2 OS=Homo sapiens GN=CRTC2	CRTC2	73.301	14.559	8.2	4	4	3	0.878	1.036	1.052	0.0972759	1.104	0.952	0.991	0.0777274	1.027	0.72612
Q01664	Transcription factor AP-4 OS=Homo sapiens GN=TFAP4	TFAP4	38.725	33.228	13	3	3	3	0.898	0.933	1.134	0.128862	1.024	1.029	0.991	0.0203494	1.027	0.74156
Q96F44	E3 ubiquitin-protein ligase TRIM11 OS=Homo sapiens GN=TRIM11	TRIM11	52.774	6.4741	7.3	2	3	2	1.001	0.91	1.055	0.0741226	1.137	0.9	1.008	0.116901	1.027	0.76002
Q96CP6	GRAM domain-containing protein 1A OS=Homo sapiens GN=GRAMD1A	GRAMD1A	80.679	14.309	6.1	3	3	3	0.937	1.005	1.023	0.0458933	1.053	1.002	0.99	0.0329571	1.027	0.4585
Q7L4I2	Arginine/serine-rich coiled-coil protein 2 OS=Homo sapiens GN=RSRC2	RSRC2	50.559	10.691	11.3	5	8	5	0.956	0.919	1.092	0.0921121	1.064	0.998	0.984	0.0420787	1.027	0.67384
O95834	Echinoderm microtubule-associated protein-like 2 OS=Homo sapiens GN=EML2	EML2	70.678	61.782	12.2	7	10	7	0.935	0.984	1.065	0.0660052	1.037	1.038	0.99	0.026847	1.027	0.54692
P39210	Protein Mpv17 OS=Homo sapiens GN=MPV17	MPV17	19.733	1.8734	4	1	4	1	0.915	1.054	1.008	0.071359	1.008	0.993	1.055	0.0317543	1.027	0.58942
O43752	Syntaxin-6 OS=Homo sapiens GN=STX6	STX6	29.176	30.115	29.8	6	6	6	0.955	1.014	0.995	0.0304822	1.05	0.957	1.036	0.0494346	1.027	0.47908
Q641Q2	WASH complex subunit FAM21A OS=Homo sapiens GN=FAM21A	FAM21A	147.18	146.11	19	16	19	2	0.977	1.023	0.966	0.0305846	1.069	1.028	0.95	0.0595186	1.027	0.52708
Q7Z392	Trafficking protein particle complex subunit 11 OS=Homo sapiens GN=TRAPPC11	TRAPPC11	128.88	39.213	9.5	8	11	8	1.014	0.998	0.991	0.011778	1.103	0.991	0.991	0.0628816	1.027	0.5112
Q6IBW4	Condensin-2 complex subunit H2 OS=Homo sapiens GN=NCAPH2	NCAPH2	68.226	17.067	16.9	9	10	9	0.981	1.013	0.969	0.023029	1.049	0.988	1.005	0.0310455	1.027	0.30538
Q13363	C-terminal-binding protein 1 OS=Homo sapiens GN=CTBP1	CTBP1	47.535	34.485	22	10	18	4	0.992	0.969	0.992	0.0134904	1.06	0.963	1.011	0.0479573	1.027	0.40502
P49903	Selenide, water dikinase 1 OS=Homo sapiens GN=SEPHS1	SEPHS1	42.91	73.833	40.6	9	13	9	0.975	1.007	0.972	0.0197014	1.037	1.016	0.981	0.0279731	1.027	0.24938
O94972	E3 ubiquitin-protein ligase TRIM37 OS=Homo sapiens GN=TRIM37	TRIM37	107.9	7.513	2.2	1	1	1	0.902	1.073	0.986	0.0866306	0.953	1.01	1.078	0.0617369	1.027	0.6854
Q92888	Rho guanine nucleotide exchange factor 1 OS=Homo sapiens GN=ARHGEF1	ARHGEF1	102.43	100.78	26	19	26	19	0.984	0.99	0.989	0.00325469	1.036	1.014	0.994	0.0207043	1.027	0.158758
Q13206	Probable ATP-dependent RNA helicase DDX10 OS=Homo sapiens GN=DDX10	DDX10	100.89	126.2	25.8	22	30	22	0.978	0.986	0.997	0.00966504	1.029	1	1.012	0.0143752	1.027	0.056862
Q8NB90	Spermatogenesis-associated protein 5 OS=Homo sapiens GN=SPATA5	SPATA5	97.903	52.133	12.2	9	14	8	0.963	0.982	1.008	0.0229501	1.013	1.022	0.998	0.0119924	1.027	0.145981
Q9NP81	Serine--tRNA ligase, mitochondrial OS=Homo sapiens GN=SARS2	SARS2	58.282	155.71	47.7	19	28	19	0.979	1.007	0.953	0.0275667	1.026	0.993	0.998	0.0176855	1.027	0.23614
Q9UNK9	Protein angel homolog 1 OS=Homo sapiens GN=ANGEL1	ANGEL1	75.275	10.296	3.7	2	3	2	0.967	0.99	1.004	0.0189276	1.013	0.965	1.064	0.048824	1.027	0.42674
Q92520	Protein FAM3C OS=Homo sapiens GN=FAM3C	FAM3C	24.68	28.676	30.4	6	11	6	0.978	0.982	1.004	0.01417	1.02	1.041	0.983	0.028941	1.027	0.2287
P33992	DNA replication licensing factor MCM5 OS=Homo sapiens GN=MCM5	MCM5	82.285	323.31	50.1	36	84	36	0.976	0.993	0.995	0.0105671	1.015	1.021	1.009	0.00591133	1.027	0.017783
P53634	Dipeptidyl peptidase 1 OS=Homo sapiens GN=CTSC	CTSC	51.853	15.121	11.7	4	5	4	0.963	0.98	1.019	0.0290795	1	0.989	1.052	0.0331965	1.027	0.36074
Q8TCG1	Protein CIP2A OS=Homo sapiens GN=KIAA1524	KIAA1524	102.18	166.43	34.1	31	41	31	0.992	0.999	0.981	0.00915926	1.027	1.016	1.008	0.00937993	1.027	0.025717
Q99570	Phosphoinositide 3-kinase regulatory subunit 4 OS=Homo sapiens GN=PIK3R4	PIK3R4	153.1	54.829	11.4	15	17	15	0.98	0.994	0.965	0.0148039	1.012	1	1.005	0.00599375	1.027	0.045595
Q9BT09	Protein canopy homolog 3 OS=Homo sapiens GN=CNPY3	CNPY3	30.748	60.75	14	4	5	4	0.994	1.067	0.903	0.0831624	1.026	0.991	1.026	0.0199217	1.027	0.61846
Q16851	UTP--glucose-1-phosphate uridylyltransferase OS=Homo sapiens GN=UGP2	UGP2	56.94	111.97	36	18	29	18	0.976	0.978	1.011	0.0198874	1.007	1.032	1.007	0.0142158	1.027	0.127602
Q9BRD0	BUD13 homolog OS=Homo sapiens GN=BUD13	BUD13	70.52	38.195	8.1	5	5	5	0.974	1.031	0.957	0.0392572	1.002	1.009	1.032	0.0154732	1.027	0.32606
Q8IZ83	Aldehyde dehydrogenase family 16 member A1 OS=Homo sapiens GN=ALDH16A1	ALDH16A1	85.126	87.261	16.5	11	16	11	0.985	0.982	1.005	0.0126211	1.013	1.055	0.985	0.0346209	1.027	0.27914
P28838	Cytosol aminopeptidase OS=Homo sapiens GN=LAP3	LAP3	56.166	323.31	61.8	28	64	28	0.983	0.976	1.002	0.0136308	1.01	1.016	1.015	0.00317121	1.027	0.028859
Q9UJY4	ADP-ribosylation factor-binding protein GGA2 OS=Homo sapiens GN=GGA2	GGA2	67.15	59.396	24.5	11	13	10	0.996	0.928	1.036	0.0553394	1.022	1.016	1.002	0.0101282	1.027	0.45252
Q96RF0	Sorting nexin-18 OS=Homo sapiens GN=SNX18	SNX18	68.894	22.611	7.2	4	6	4	0.97	0.991	1.005	0.0178182	0.994	1.06	0.993	0.0378048	1.027	0.33038
Q86Y79	Probable peptidyl-tRNA hydrolase OS=Homo sapiens GN=PTRH1	PTRH1	22.936	4.3956	4.7	1	1	1	0.942	1.043	0.977	0.0519447	0.965	1.033	1.044	0.0421994	1.027	0.52728
Q4G148	Glucoside xylosyltransferase 1 OS=Homo sapiens GN=GXYLT1	GXYLT1	50.566	24.207	10	4	5	4	0.986	1.003	0.975	0.0142781	1.01	1.057	0.977	0.0396225	1.027	0.33932
Q8IXM3	39S ribosomal protein L41, mitochondrial OS=Homo sapiens GN=MRPL41	MRPL41	15.383	23.158	26.3	3	7	3	0.988	0.967	1.001	0.0174115	1.012	1.007	1.016	0.00445725	1.027	0.061899
Q8WTW3	Conserved oligomeric Golgi complex subunit 1 OS=Homo sapiens GN=COG1	COG1	108.98	44.774	12.6	10	10	10	0.986	0.986	0.953	0.0195411	1.008	1.012	0.984	0.0151236	1.027	0.1342
P15311	Ezrin OS=Homo sapiens GN=EZR	EZR	69.412	144.23	57.7	37	93	26	0.992	0.996	0.974	0.0118693	1.011	1.012	1.018	0.0037349	1.027	0.020775
Q9Y3B3	Transmembrane emp24 domain-containing protein 7 OS=Homo sapiens GN=TMED7	TMED7	25.171	39.485	21	5	8	5	0.989	1.035	0.945	0.0454736	1.004	1.012	1.034	0.0152802	1.027	0.38158
P49589	Cysteine--tRNA ligase, cytoplasmic OS=Homo sapiens GN=CARS	CARS	85.472	148.1	38.2	26	43	25	0.998	0.988	0.966	0.0166369	1.013	1.005	1.015	0.00523393	1.027	0.053083
Q9H9E3	Conserved oligomeric Golgi complex subunit 4 OS=Homo sapiens GN=COG4	COG4	89.082	54.433	17.3	11	14	11	1.014	0.976	0.943	0.0363409	1.029	0.997	0.985	0.0226619	1.027	0.3459
Q66K74	Microtubule-associated protein 1S OS=Homo sapiens GN=MAP1S	MAP1S	112.21	72.302	12.7	11	19	11	1.01	0.97	0.99	0.020202	1.02	1.032	0.999	0.0164241	1.027	0.147142
Q8N9N7	Leucine-rich repeat-containing protein 57 OS=Homo sapiens GN=LRRC57	LRRC57	26.754	11.593	20.5	5	8	5	1.013	0.995	0.954	0.0306259	1.023	0.974	1.046	0.0362544	1.027	0.38158
Q9P0U4	CXXC-type zinc finger protein 1 OS=Homo sapiens GN=CXXC1	CXXC1	75.711	47.691	26.1	13	15	13	0.991	1.005	0.973	0.0162091	1	1.02	1.028	0.0141951	1.027	0.101982
Q8IZR5	CKLF-like MARVEL transmembrane domain-containing protein 4 OS=Homo sapiens GN=CMTM4	CMTM4	25.827	4.263	4.3	1	2	1	0.986	1.004	0.973	0.0157615	0.992	1.053	0.998	0.0331453	1.027	0.28054
Q9H871	Protein RMD5 homolog A OS=Homo sapiens GN=RMND5A	RMND5A	43.992	37.909	23.3	7	8	7	0.971	1.001	0.973	0.0170862	0.976	0.999	1.049	0.0370267	1.027	0.32744
Q6P3X3	Tetratricopeptide repeat protein 27 OS=Homo sapiens GN=TTC27	TTC27	96.631	42.5	13.5	11	11	11	0.987	0.974	0.979	0.00669126	0.991	0.996	1.033	0.02279	1.027	0.124984
Q9Y230	RuvB-like 2 OS=Homo sapiens GN=RUVBL2	RUVBL2	51.156	301.56	48.2	26	84	26	0.997	0.976	0.986	0.0106495	1	1.01	1.028	0.0140117	1.027	0.061098
P52657	Transcription initiation factor IIA subunit 2 OS=Homo sapiens GN=GTF2A2	GTF2A2	12.457	5.6373	14.7	2	3	2	1.023	0.972	0.969	0.0307166	1.026	1.025	0.992	0.0190743	1.027	0.2738
Q14289	Protein-tyrosine kinase 2-beta OS=Homo sapiens GN=PTK2B	PTK2B	115.87	2.1252	2.7	3	4	2	1.01	0.983	0.97	0.020659	1.002	1.078	0.964	0.0572069	1.027	0.48954
Q9C0B0	RING finger protein unkempt homolog OS=Homo sapiens GN=UNK	UNK	88.084	10.261	3.8	3	4	3	1.041	0.955	0.968	0.0469204	1.03	1.04	0.975	0.0344828	1.027	0.4659
O15504	Nucleoporin-like protein 2 OS=Homo sapiens GN=NUPL2	NUPL2	44.871	26.478	15.1	5	6	5	1.006	1	0.957	0.0270608	0.995	1.014	1.033	0.0187377	1.027	0.23664
P48506	Glutamate--cysteine ligase catalytic subunit OS=Homo sapiens GN=GCLC	GCLC	72.765	38.181	17.9	11	13	10	1.012	0.995	0.941	0.0377259	0.993	0.987	1.048	0.0333095	1.027	0.4083
Q14240	Eukaryotic initiation factor 4A-II OS=Homo sapiens GN=EIF4A2	EIF4A2	46.402	64.453	44.7	21	69	7	1.029	0.971	0.958	0.0383389	1.009	1.009	1.021	0.00683929	1.027	0.29054
Q14353	Guanidinoacetate N-methyltransferase OS=Homo sapiens GN=GAMT	GAMT	26.318	22.995	24.2	4	7	4	1.029	0.977	0.946	0.0426224	1.006	0.987	1.038	0.0255111	1.027	0.40662
Q9P1Y5	Calmodulin-regulated spectrin-associated protein 3 OS=Homo sapiens GN=CAMSAP3	CAMSAP3	134.75	25.589	7.6	7	9	6	0.913	0.948	1.109	0.105588	1.155	0.992	0.901	0.126663	1.026	0.79936
Q8TB03	Uncharacterized protein CXorf38 OS=Homo sapiens GN=CXorf38	CXorf38	36.67	4.7242	9.4	3	3	3	0.876	1.093	0.997	0.109986	1.088	0.918	1.038	0.0861061	1.026	0.76298
P42694	Probable helicase with zinc finger domain OS=Homo sapiens GN=HELZ	HELZ	218.97	24.846	3.7	6	7	6	1.003	1.063	0.903	0.081673	1.19	0.865	0.991	0.161386	1.026	0.81974
Q96D71	RalBP1-associated Eps domain-containing protein 1 OS=Homo sapiens GN=REPS1	REPS1	86.661	34.28	10.2	7	10	7	0.914	0.969	1.022	0.0557691	1.02	0.965	0.996	0.0277499	1.026	0.50934
Q7L3S4	Zinc finger protein 771 OS=Homo sapiens GN=ZNF771	ZNF771	35.702	39.901	22.1	5	7	5	0.972	1.018	1.025	0.0286491	1.058	0.987	1.047	0.0370773	1.026	0.40542
O75794	Cell division cycle protein 123 homolog OS=Homo sapiens GN=CDC123	CDC123	39.134	49.452	26.2	8	14	8	0.943	0.99	1.012	0.035905	1.024	0.998	1	0.014363	1.026	0.3081
Q13057	Bifunctional coenzyme A synthase OS=Homo sapiens GN=COASY	COASY	62.328	32.088	10.6	6	10	6	0.971	1.023	0.977	0.0287265	1.043	0.985	1.02	0.0287462	1.026	0.33684
Q14653	Interferon regulatory factor 3 OS=Homo sapiens GN=IRF3	IRF3	47.219	31.617	18.3	6	8	6	0.997	0.996	0.984	0.00729007	1.064	1.011	0.979	0.0421711	1.026	0.36492
Q9BV79	Trans-2-enoyl-CoA reductase, mitochondrial OS=Homo sapiens GN=MECR	MECR	40.461	7.4092	7.2	3	4	3	0.96	0.977	1.027	0.0352512	1.017	0.998	1.027	0.0145275	1.026	0.29954
P62491	Ras-related protein Rab-11A OS=Homo sapiens GN=RAB11A	RAB11A	24.393	5.8094	53.7	10	20	1	0.922	1.007	1.034	0.0591793	0.975	1.005	1.061	0.0430616	1.026	0.57044
A4D1E9	GTP-binding protein 10 OS=Homo sapiens GN=GTPBP10	GTPBP10	42.932	78.896	22.2	8	10	8	0.98	1.011	0.962	0.0251802	1.036	0.993	1.001	0.0226428	1.026	0.25784
O60306	Intron-binding protein aquarius OS=Homo sapiens GN=AQR	AQR	171.29	97.298	15	20	24	19	0.977	0.991	1.01	0.0166854	1.026	1.051	0.977	0.0369775	1.026	0.34612
Q9H223	EH domain-containing protein 4 OS=Homo sapiens GN=EHD4	EHD4	61.174	145.86	39.4	18	32	13	0.973	0.96	1.022	0.0331935	1.021	1.027	0.985	0.0224685	1.026	0.32122
Q12929	Epidermal growth factor receptor kinase substrate 8 OS=Homo sapiens GN=EPS8	EPS8	91.88	73.661	12	9	10	9	1.006	0.992	0.996	0.00722555	1.053	1.028	0.99	0.0309893	1.026	0.24354
Q9BW71	HIRA-interacting protein 3 OS=Homo sapiens GN=HIRIP3	HIRIP3	61.956	103.27	21.4	11	15	11	0.987	0.986	0.996	0.00556508	1.033	1.026	0.987	0.0244114	1.026	0.154856
O75330	Hyaluronan mediated motility receptor OS=Homo sapiens GN=HMMR	HMMR	84.099	107.12	27.5	18	19	17	0.987	0.991	0.997	0.00507552	1.025	1.017	1.011	0.00690184	1.026	0.0064623
Q9UJX5	Anaphase-promoting complex subunit 4 OS=Homo sapiens GN=ANAPC4	ANAPC4	92.115	12.226	5.1	5	6	5	0.961	0.979	1.017	0.0290048	0.997	1.045	0.991	0.0292753	1.026	0.34636
O94913	Pre-mRNA cleavage complex 2 protein Pcf11 OS=Homo sapiens GN=PCF11	PCF11	173.05	57.314	11.1	16	18	16	0.95	0.989	1.001	0.0272088	0.982	1.014	1.019	0.019975	1.026	0.26428
Q9Y6G9	Cytoplasmic dynein 1 light intermediate chain 1 OS=Homo sapiens GN=DYNC1LI1	DYNC1LI1	56.578	188.71	56.8	24	51	24	0.996	0.976	1.008	0.0162743	1.028	1.018	1.01	0.00885324	1.026	0.076785
Q8WU79	Stromal membrane-associated protein 2 OS=Homo sapiens GN=SMAP2	SMAP2	46.785	69.063	23.8	7	8	7	0.988	1.083	0.927	0.0786675	1.018	1.04	1.019	0.0121122	1.026	0.62444
Q8IWS0	PHD finger protein 6 OS=Homo sapiens GN=PHF6	PHF6	41.29	72.14	25.8	11	21	11	1.008	0.987	0.983	0.013528	1.035	1.004	1.016	0.0153498	1.026	0.097183
Q8NCW5	NAD(P)H-hydrate epimerase OS=Homo sapiens GN=NAXE	NAXE	31.674	79.764	42.4	12	21	12	1.001	0.965	1.009	0.0236348	1.026	1	1.025	0.0144847	1.026	0.188137
P31350	Ribonucleoside-diphosphate reductase subunit M2 OS=Homo sapiens GN=RRM2	RRM2	44.877	131.3	47	16	29	13	0.996	0.976	1.008	0.0162743	1.017	1.016	1.024	0.00427762	1.026	0.056677
P47897	Glutamine--tRNA ligase OS=Homo sapiens GN=QARS	QARS	87.798	289.14	47.5	33	66	32	0.997	0.968	0.992	0.0157281	1.017	1.007	1.011	0.00497518	1.026	0.050699
Q9H0H5	Rac GTPase-activating protein 1 OS=Homo sapiens GN=RACGAP1	RACGAP1	71.026	70.678	27.8	15	21	15	0.999	0.971	0.993	0.0149263	1.014	1.011	1.014	0.00170982	1.026	0.097919
Q16763	Ubiquitin-conjugating enzyme E2 S OS=Homo sapiens GN=UBE2S	UBE2S	23.845	105.74	50	8	12	8	0.987	0.997	0.985	0.00649623	0.999	1.022	1.024	0.0136871	1.026	0.045637
O95394	Phosphoacetylglucosamine mutase OS=Homo sapiens GN=PGM3	PGM3	59.851	131.57	26.9	15	25	15	0.994	0.996	0.977	0.0105564	1.002	1.021	1.02	0.0105416	1.026	0.042556
Q8IZ21	Phosphatase and actin regulator 4 OS=Homo sapiens GN=PHACTR4	PHACTR4	78.21	24.709	10.8	7	8	7	1.005	0.992	1.003	0.007	1.012	1.057	1.01	0.025895	1.026	0.172339
Q9ULJ3	Zinc finger and BTB domain-containing protein 21 OS=Homo sapiens GN=ZBTB21	ZBTB21	118.87	16.727	6.6	5	5	5	1.015	0.901	1.048	0.0780666	1.019	1.021	1.002	0.0102962	1.026	0.62134
Q99504	Eyes absent homolog 3 OS=Homo sapiens GN=EYA3	EYA3	62.662	52.962	13.8	6	6	6	1.059	0.911	0.997	0.0751503	1.063	1	0.98	0.0427046	1.026	0.63686
Q15020	Squamous cell carcinoma antigen recognized by T-cells 3 OS=Homo sapiens GN=SART3	SART3	109.93	266.86	29	25	32	25	0.985	0.994	0.978	0.00813744	0.983	1.029	1.023	0.0247183	1.026	0.161525
O60884	DnaJ homolog subfamily A member 2 OS=Homo sapiens GN=DNAJA2	DNAJA2	45.745	113.46	43.2	17	40	17	0.998	0.991	0.97	0.0147736	0.995	1.027	1.015	0.0159689	1.026	0.107335
Q13033	Striatin-3 OS=Homo sapiens GN=STRN3	STRN3	87.208	44.491	12.5	8	11	6	1	0.987	0.977	0.0116726	0.996	1.018	1.028	0.0161447	1.026	0.087758
Q96RT7	Gamma-tubulin complex component 6 OS=Homo sapiens GN=TUBGCP6	TUBGCP6	200.5	14.294	2.4	3	4	3	1.015	0.921	1.026	0.0584494	1.009	0.929	1.101	0.0849652	1.026	0.69002
Q13642	Four and a half LIM domains protein 1 OS=Homo sapiens GN=FHL1	FHL1	36.263	138.48	47.1	13	31	13	0.993	0.982	0.986	0.0056411	0.986	0.999	1.054	0.0356339	1.026	0.34284
P22087	rRNA 2'-O-methyltransferase fibrillarin OS=Homo sapiens GN=FBL	FBL	33.784	201.46	37.7	16	50	16	1.006	0.969	0.976	0.0199817	0.996	1.02	1.012	0.0121072	1.026	0.127157
O14562	Ubiquitin domain-containing protein UBFD1 OS=Homo sapiens GN=UBFD1	UBFD1	33.382	46.813	44	11	16	11	0.985	0.971	0.997	0.0132199	0.968	1.014	1.047	0.039298	1.026	0.35264
Q9NUL3	Double-stranded RNA-binding protein Staufen homolog 2 OS=Homo sapiens GN=STAU2	STAU2	62.64	48.912	20.7	10	16	7	0.987	0.947	1.03	0.0420132	0.967	1.076	0.998	0.0554062	1.026	0.55902
Q96NU1	Sterile alpha motif domain-containing protein 11 OS=Homo sapiens GN=SAMD11	SAMD11	72.707	26.149	5.7	2	2	2	0.939	0.968	1.054	0.0605958	0.911	1.084	1.044	0.0894081	1.026	0.6995
Q9H7E9	UPF0488 protein C8orf33 OS=Homo sapiens GN=C8orf33	C8orf33	24.992	62.608	34.5	6	11	6	1.027	0.981	0.979	0.0272721	0.995	1.035	1.034	0.0223344	1.026	0.27826
P82912	28S ribosomal protein S11, mitochondrial OS=Homo sapiens GN=MRPS11	MRPS11	20.616	60.793	43.3	5	8	5	1.034	0.963	0.972	0.0390602	0.997	0.998	1.051	0.0304258	1.026	0.41976
P23025	DNA repair protein complementing XP-A cells OS=Homo sapiens GN=XPA	XPA	31.368	12.701	5.5	1	2	1	1.057	0.94	0.967	0.0620058	1.01	1.016	1.016	0.00341627	1.026	0.53938
O75582	Ribosomal protein S6 kinase alpha-5 OS=Homo sapiens GN=RPS6KA5	RPS6KA5	89.864	7.7935	4.5	3	3	3	1.045	1.007	0.911	0.0699227	0.978	1.027	1.035	0.0304538	1.026	0.5883
P33947	ER lumen protein-retaining receptor 2 OS=Homo sapiens GN=KDELR2	KDELR2	24.422	1.3921	3.8	1	1	1	1.108	0.876	0.98	0.117618	1.02	1.018	1.003	0.0091663	1.026	0.73964
Q9Y366	Intraflagellar transport protein 52 homolog OS=Homo sapiens GN=IFT52	IFT52	49.706	12.396	4.6	1	1	1	0.92	1.022	1.027	0.0610154	1.033	1.068	0.941	0.0646916	1.025	0.66106
Q6P4I2	WD repeat-containing protein 73 OS=Homo sapiens GN=WDR73	WDR73	41.685	21.27	17.7	6	7	6	0.966	1.009	1.019	0.0282167	1.074	1.006	0.99	0.043585	1.025	0.45226
Q9UI14	Prenylated Rab acceptor protein 1 OS=Homo sapiens GN=RABAC1	RABAC1	20.648	7.0075	22.2	3	3	3	0.984	0.987	0.998	0.00744808	1.079	0.998	0.965	0.0578501	1.025	0.54988
Q96MX3	Zinc finger protein 48 OS=Homo sapiens GN=ZNF48	ZNF48	67.819	14.003	18.9	7	10	6	0.948	0.988	1.026	0.0395047	1.028	1.034	0.975	0.0320749	1.025	0.44162
Q86VP1	Tax1-binding protein 1 OS=Homo sapiens GN=TAX1BP1	TAX1BP1	90.876	9.2065	5.2	5	5	5	0.942	1.057	0.953	0.0644905	1.017	0.967	1.042	0.03786	1.025	0.59494
P05783	Keratin, type I cytoskeletal 18 OS=Homo sapiens GN=KRT18	KRT18	48.057	163.57	49.8	23	37	15	0.973	1.001	1	0.0160239	1.043	1.002	1.002	0.0233062	1.025	0.21336
P35914	Hydroxymethylglutaryl-CoA lyase, mitochondrial OS=Homo sapiens GN=HMGCL	HMGCL	34.36	63.03	34.2	11	15	11	0.959	0.973	1.021	0.0330342	1.021	1	1.005	0.0108754	1.025	0.28672
Q7Z3C6	Autophagy-related protein 9A OS=Homo sapiens GN=ATG9A	ATG9A	94.446	9.5901	6.4	5	6	5	0.971	1.001	0.994	0.0158749	1.029	1.007	1.005	0.0131371	1.025	0.103219
P52907	F-actin-capping protein subunit alpha-1 OS=Homo sapiens GN=CAPZA1	CAPZA1	32.922	193.99	61.9	10	26	8	0.974	1.002	0.999	0.0155023	1.032	1.006	1.01	0.0137795	1.025	0.112599
Q9HCE1	Putative helicase MOV-10 OS=Homo sapiens GN=MOV10	MOV10	113.67	238.01	33.5	29	47	29	0.966	0.994	0.988	0.0150023	1.023	1.009	0.989	0.0169692	1.025	0.135221
Q13535	Serine/threonine-protein kinase ATR OS=Homo sapiens GN=ATR	ATR	301.36	86.398	6.5	15	15	15	0.993	1.012	0.96	0.0266228	1.046	0.973	1.019	0.0364481	1.025	0.4051
Q8NA72	Centrosomal protein POC5 OS=Homo sapiens GN=POC5	POC5	63.351	5.925	3.7	2	2	2	1.018	0.97	0.981	0.0254088	1.068	1.032	0.943	0.0634362	1.025	0.56976
O94888	UBX domain-containing protein 7 OS=Homo sapiens GN=UBXN7	UBXN7	54.862	32.041	20	8	11	8	0.983	0.957	0.988	0.0170526	1.03	0.982	0.99	0.0256993	1.025	0.23556
Q08J23	tRNA (cytosine(34)-C(5))-methyltransferase OS=Homo sapiens GN=NSUN2	NSUN2	86.47	323.31	55.5	37	71	37	0.975	0.997	0.993	0.0118573	1.021	1.022	0.996	0.0145419	1.025	0.085759
Q8TC07	TBC1 domain family member 15 OS=Homo sapiens GN=TBC1D15	TBC1D15	79.49	123.48	27.9	21	33	21	0.962	1.01	0.993	0.0246252	1.006	1.006	1.027	0.0119688	1.025	0.191218
Q9NQ29	Putative RNA-binding protein Luc7-like 1 OS=Homo sapiens GN=LUC7L	LUC7L	43.727	29.598	28	10	31	6	0.99	1	0.992	0.00532344	1.033	1.022	1.002	0.0154232	1.025	0.059344
Q96MU7	YTH domain-containing protein 1 OS=Homo sapiens GN=YTHDC1	YTHDC1	84.699	19.528	9.5	8	11	8	0.988	1.024	0.955	0.0348947	1.03	1.009	1.002	0.0143752	1.025	0.31774
O14578	Citron Rho-interacting kinase OS=Homo sapiens GN=CIT	CIT	231.43	51.791	8.5	18	20	18	0.987	0.988	0.988	0.00058456	1.027	1.022	0.988	0.0209625	1.025	0.181804
Q9BX68	Histidine triad nucleotide-binding protein 2, mitochondrial OS=Homo sapiens GN=HINT2	HINT2	17.162	46.081	29.4	4	10	4	0.996	1.003	0.972	0.016417	1.035	1.02	0.991	0.0220303	1.025	0.192435
Q9BRG1	Vacuolar protein-sorting-associated protein 25 OS=Homo sapiens GN=VPS25	VPS25	20.747	15.312	22.7	5	8	5	0.983	1.005	0.966	0.0198578	1.021	0.998	1.009	0.0113972	1.025	0.132781
O60684	Importin subunit alpha-7 OS=Homo sapiens GN=KPNA6	KPNA6	60.029	103.71	34.1	16	29	8	0.994	1.031	0.966	0.0327018	1.032	1.006	1.028	0.0136986	1.025	0.28936
Q96D09	G-protein coupled receptor-associated sorting protein 2 OS=Homo sapiens GN=GPRASP2	GPRASP2	93.772	94.628	14.7	10	14	10	0.99	0.985	0.978	0.00612365	1.027	0.971	1.028	0.0323438	1.025	0.27282
Q03154	Aminoacylase-1 OS=Homo sapiens GN=ACY1	ACY1	45.884	25.146	20.1	7	10	7	0.987	0.955	1.029	0.0374747	1.023	0.998	1.024	0.0145132	1.025	0.3449
Q9BX40	Protein LSM14 homolog B OS=Homo sapiens GN=LSM14B	LSM14B	42.07	63.899	29.9	8	11	8	0.955	1.001	0.998	0.0261366	0.985	1.002	1.042	0.028983	1.025	0.3288
Q16527	Cysteine and glycine-rich protein 2 OS=Homo sapiens GN=CSRP2	CSRP2	20.954	100.93	50.3	9	12	9	0.99	0.987	0.976	0.00748843	1.021	0.992	1.014	0.0149978	1.025	0.064102
P24534	Elongation factor 1-beta OS=Homo sapiens GN=EEF1B2	EEF1B2	24.763	152.86	56.4	11	38	9	0.998	1	0.974	0.0146047	1.028	1.023	0.996	0.0169488	1.025	0.126456
Q9NZJ0	Denticleless protein homolog OS=Homo sapiens GN=DTL	DTL	79.467	36.058	12.3	7	9	7	0.967	0.946	1.044	0.0523481	0.994	0.937	1.101	0.0823819	1.025	0.6813
Q9H0K6	Pseudouridylate synthase 7 homolog-like protein OS=Homo sapiens GN=PUS7L	PUS7L	80.7	19.761	9.6	6	6	6	0.987	0.952	1.018	0.0335004	1.013	1.004	1.014	0.00545124	1.025	0.27094
Q01469	Fatty acid-binding protein, epidermal OS=Homo sapiens GN=FABP5	FABP5	15.164	232.25	70.4	11	34	11	1.006	0.982	0.981	0.0143017	1.032	1.02	0.99	0.0213346	1.025	0.178377
Q13263	Transcription intermediary factor 1-beta OS=Homo sapiens GN=TRIM28	TRIM28	88.549	323.31	55.4	31	111	31	0.988	0.985	0.997	0.00630808	1.013	1.005	1.027	0.010971	1.025	0.027484
Q9UJW0	Dynactin subunit 4 OS=Homo sapiens GN=DCTN4	DCTN4	52.337	127.59	39.1	14	27	14	0.989	1.02	0.947	0.0371832	1.013	1.008	1.008	0.00285911	1.025	0.37016
Q7Z2W4	Zinc finger CCCH-type antiviral protein 1 OS=Homo sapiens GN=ZC3HAV1	ZC3HAV1	101.43	304.81	36.9	32	59	32	0.99	0.986	0.985	0.0026806	1.014	1.03	0.99	0.0199073	1.025	0.173598
Q9P258	Protein RCC2 OS=Homo sapiens GN=RCC2	RCC2	56.084	294.15	55	25	71	25	0.985	0.992	0.993	0.00440293	1.006	1.016	1.021	0.0075297	1.025	0.0086972
Q9UHD1	Cysteine and histidine-rich domain-containing protein 1 OS=Homo sapiens GN=CHORDC1	CHORDC1	37.489	208.39	50.9	13	28	13	1.006	0.988	0.973	0.0167065	1.024	1.028	0.989	0.0211661	1.025	0.189777
O00754	Lysosomal alpha-mannosidase OS=Homo sapiens GN=MAN2B1	MAN2B1	113.74	72.871	12.6	12	16	12	0.965	1.027	0.931	0.0499581	0.979	0.991	1.027	0.025005	1.025	0.4785
P54652	Heat shock-related 70 kDa protein 2 OS=Homo sapiens GN=HSPA2	HSPA2	70.02	43.707	35.2	24	69	10	1.017	0.955	1.015	0.0353859	1.026	1.011	1.026	0.00848213	1.025	0.2931
Q99933	BAG family molecular chaperone regulator 1 OS=Homo sapiens GN=BAG1	BAG1	38.778	17.999	11.9	3	3	3	0.981	0.972	1.011	0.0206686	0.982	1.02	1.036	0.0273899	1.025	0.2826
Q9UJX4	Anaphase-promoting complex subunit 5 OS=Homo sapiens GN=ANAPC5	ANAPC5	85.076	19.661	13.5	8	10	8	1.051	0.981	0.966	0.0453991	1.052	1.036	0.986	0.0335999	1.025	0.48402
Q02878	60S ribosomal protein L6 OS=Homo sapiens GN=RPL6	RPL6	32.728	81.473	36.5	15	42	15	0.999	0.993	0.98	0.00980404	0.998	1.024	1.024	0.0147844	1.025	0.075201
Q9P021	Cysteine-rich PDZ-binding protein OS=Homo sapiens GN=CRIPT	CRIPT	11.216	7.3997	20.8	4	4	4	1.012	0.96	0.993	0.0266228	0.984	1.019	1.035	0.0257569	1.025	0.31882
Q4LDG9	Dynein light chain 1, axonemal OS=Homo sapiens GN=DNAL1	DNAL1	21.533	2.6298	12.1	2	2	2	1.03	0.92	1.015	0.0603559	0.997	0.976	1.065	0.0459405	1.025	0.60714
Q05209	Tyrosine-protein phosphatase non-receptor type 12 OS=Homo sapiens GN=PTPN12	PTPN12	88.105	19.371	6	4	4	4	0.995	0.975	0.996	0.011982	0.96	1.087	0.992	0.0652053	1.025	0.56404
Q2T9J0	Peroxisomal leader peptide-processing protease OS=Homo sapiens GN=TYSND1	TYSND1	59.308	25.145	10.8	4	4	4	1.059	0.926	0.979	0.0677684	1.01	0.95	1.078	0.0632406	1.025	0.66866
Q9HAT2	Sialate O-acetylesterase OS=Homo sapiens GN=SIAE	SIAE	58.314	12.016	6.5	3	3	3	1.037	0.914	1.012	0.0658221	0.985	0.978	1.075	0.053419	1.025	0.63562
Q9HAC7	Succinate--hydroxymethylglutarate CoA-transferase OS=Homo sapiens GN=SUGCT	SUGCT	48.461	2.4646	5.2	2	2	2	0.865	1.146	0.962	0.144023	1.148	0.93	0.966	0.115175	1.024	0.83502
Q15361	Transcription termination factor 1 OS=Homo sapiens GN=TTF1	TTF1	103.05	20.551	8.7	6	6	6	0.935	1	1.038	0.0525595	1.089	1.102	0.854	0.137519	1.024	0.79406
P53680	AP-2 complex subunit sigma OS=Homo sapiens GN=AP2S1	AP2S1	17.018	34.628	38	5	8	5	0.928	1.132	0.899	0.128741	1.061	0.962	1.007	0.0490774	1.024	0.77862
Q8N357	Solute carrier family 35 member F6 OS=Homo sapiens GN=SLC35F6	SLC35F6	40.214	4.2832	5.7	2	6	2	0.966	0.961	1.052	0.0515172	1.073	1.028	0.95	0.0611931	1.024	0.63306
Q9UKU7	Isobutyryl-CoA dehydrogenase, mitochondrial OS=Homo sapiens GN=ACAD8	ACAD8	45.069	25.488	17.3	6	7	6	0.986	0.999	0.978	0.0107311	1.08	0.967	0.986	0.0598479	1.024	0.54652
Q8WVK2	U4/U6.U5 small nuclear ribonucleoprotein 27 kDa protein OS=Homo sapiens GN=SNRNP27	SNRNP27	18.86	32.738	27.1	4	6	4	0.979	1.004	1.014	0.0180458	1.07	0.98	1.02	0.0440643	1.024	0.43442
Q15554	Telomeric repeat-binding factor 2 OS=Homo sapiens GN=TERF2	TERF2	59.593	49.224	20.3	8	8	8	0.924	1.035	1.016	0.059865	1.008	1.064	0.975	0.0442986	1.024	0.60656
Q8TF68	Zinc finger protein 384 OS=Homo sapiens GN=ZNF384	ZNF384	63.218	66.087	10.9	4	6	4	0.962	0.915	1.091	0.0921106	1.045	1.001	0.994	0.0272828	1.024	0.685
Q4V328	GRIP1-associated protein 1 OS=Homo sapiens GN=GRIPAP1	GRIPAP1	95.988	186.87	34.7	20	22	20	0.974	0.993	0.988	0.00999884	1.057	0.987	0.983	0.0412461	1.024	0.3861
Q92574	Hamartin OS=Homo sapiens GN=TSC1	TSC1	129.77	52.697	9.1	8	11	8	0.953	0.988	1.004	0.0265703	1.029	0.99	0.996	0.0208955	1.024	0.29396
P04049	RAF proto-oncogene serine/threonine-protein kinase OS=Homo sapiens GN=RAF1	RAF1	73.051	33.854	15.9	9	13	5	0.935	1.113	0.919	0.108882	1.009	0.976	1.054	0.0386511	1.024	0.73512
Q8IZ69	tRNA (uracil-5-)-methyltransferase homolog A OS=Homo sapiens GN=TRMT2A	TRMT2A	68.725	52.241	28	14	15	14	0.975	1.012	0.979	0.0205388	1.047	1.042	0.948	0.0550909	1.024	0.52776
Q96GX9	Methylthioribulose-1-phosphate dehydratase OS=Homo sapiens GN=APIP	APIP	27.125	16.557	24	5	10	5	0.974	1.036	0.967	0.0382715	1.045	0.979	1.025	0.0332989	1.024	0.4597
Q15642	Cdc42-interacting protein 4 OS=Homo sapiens GN=TRIP10	TRIP10	68.351	97.668	28.3	12	16	12	0.969	0.988	1.014	0.0228111	1.038	1.017	0.986	0.0258071	1.024	0.30722
Q8TB61	Adenosine 3'-phospho 5'-phosphosulfate transporter 1 OS=Homo sapiens GN=SLC35B2	SLC35B2	47.514	24.884	14.1	7	8	7	0.963	1.017	0.998	0.0275946	1.025	0.999	1.024	0.0144989	1.024	0.26364
P09132	Signal recognition particle 19 kDa protein OS=Homo sapiens GN=SRP19	SRP19	16.156	91.561	54.2	5	8	5	0.931	0.993	1.031	0.0512464	0.99	1.015	1.022	0.0166726	1.024	0.4783
Q6P1Q9	Methyltransferase-like protein 2B OS=Homo sapiens GN=METTL2B	METTL2B	43.426	4.5317	29.1	8	8	1	0.906	1.054	1.005	0.0762845	0.962	0.991	1.083	0.0624253	1.024	0.69826
P47755	F-actin-capping protein subunit alpha-2 OS=Homo sapiens GN=CAPZA2	CAPZA2	32.949	142.55	58.4	11	17	9	0.972	0.977	1.019	0.0260917	1.032	0.989	1.019	0.0217628	1.024	0.28798
P20290	Transcription factor BTF3 OS=Homo sapiens GN=BTF3	BTF3	22.168	157.18	53.9	8	26	8	0.991	0.978	1.002	0.0121311	1.037	1.017	0.987	0.0248268	1.024	0.22086
Q8WVJ2	NudC domain-containing protein 2 OS=Homo sapiens GN=NUDCD2	NUDCD2	17.676	78.956	42	6	11	6	0.988	1.018	0.97	0.0244443	1.033	0.96	1.053	0.0482131	1.024	0.50048
Q92499	ATP-dependent RNA helicase DDX1 OS=Homo sapiens GN=DDX1	DDX1	82.431	323.31	56.6	39	91	39	0.982	0.982	0.994	0.00702658	1.024	0.999	1.005	0.0129305	1.024	0.052163
Q93008	Probable ubiquitin carboxyl-terminal hydrolase FAF-X OS=Homo sapiens GN=USP9X	USP9X	292.28	323.31	25.2	56	83	56	0.979	0.995	0.985	0.0081949	1.019	0.993	1.019	0.0148576	1.024	0.071342
O15344	E3 ubiquitin-protein ligase Midline-1 OS=Homo sapiens GN=MID1	MID1	75.25	169.67	30.9	20	39	16	0.982	1.002	0.98	0.0123133	1.022	1.005	1.009	0.0087828	1.024	0.0509
Q86WJ1	Chromodomain-helicase-DNA-binding protein 1-like OS=Homo sapiens GN=CHD1L	CHD1L	100.98	106.12	22.4	19	23	19	0.96	1.005	0.996	0.0241254	0.999	1.023	1.01	0.0118871	1.024	0.199118
B7ZAP0	Rab GTPase-activating protein 1-like, isoform 10 OS=Homo sapiens GN=RABGAP1L	RABGAP1L	29.038	20.703	32	8	11	7	0.937	0.953	1.049	0.0618323	0.971	1.029	1.009	0.0293737	1.024	0.58086
Q96KP1	Exocyst complex component 2 OS=Homo sapiens GN=EXOC2	EXOC2	104.07	110.71	23.8	20	26	20	0.996	0.974	0.995	0.0125697	1.032	0.992	1.013	0.0197646	1.024	0.152319
Q9UNS2	COP9 signalosome complex subunit 3 OS=Homo sapiens GN=COPS3	COPS3	47.873	119.68	34.8	12	27	12	0.974	0.998	0.969	0.0158137	1.008	0.99	1.013	0.0120526	1.024	0.109038
O95373	Importin-7 OS=Homo sapiens GN=IPO7	IPO7	119.52	323.31	32.5	27	57	26	0.992	1.001	0.978	0.0117034	1.024	1.006	1.012	0.00903861	1.024	0.050118
Q9Y4R8	Telomere length regulation protein TEL2 homolog OS=Homo sapiens GN=TELO2	TELO2	91.746	101.44	26.4	18	20	18	1.005	1.007	0.947	0.0345505	1.033	0.99	1.006	0.0215252	1.024	0.37394
Q86TU7	Histone-lysine N-methyltransferase setd3 OS=Homo sapiens GN=SETD3	SETD3	67.256	93.123	27.1	14	18	14	0.975	0.987	0.984	0.00635947	1.002	0.992	1.023	0.0157328	1.024	0.073561
Q8N5D0	WD and tetratricopeptide repeats protein 1 OS=Homo sapiens GN=WDTC1	WDTC1	75.919	24.496	11.2	6	6	6	0.943	1.029	0.974	0.0443529	0.969	1.015	1.034	0.0332222	1.024	0.4911
Q9BUF5	Tubulin beta-6 chain OS=Homo sapiens GN=TUBB6	TUBB6	49.857	78.61	34.5	14	74	5	0.98	0.991	0.978	0.00712106	1.005	0.986	1.029	0.0214057	1.024	0.144677
Q01433	AMP deaminase 2 OS=Homo sapiens GN=AMPD2	AMPD2	100.69	32.151	15.2	14	18	14	0.989	0.971	1.001	0.0152986	1.013	1.012	1.006	0.00374722	1.024	0.060296
P26640	Valine--tRNA ligase OS=Homo sapiens GN=VARS	VARS	140.47	323.31	37.3	43	76	43	0.991	0.991	0.986	0.00291788	1.014	1.02	1.004	0.0079818	1.024	0.0092443
Q96NT0	Coiled-coil domain-containing protein 115 OS=Homo sapiens GN=CCDC115	CCDC115	19.76	25.628	38.9	5	6	5	1.02	0.959	0.983	0.0311242	1.041	1.02	0.973	0.0344284	1.024	0.42132
P61962	DDB1- and CUL4-associated factor 7 OS=Homo sapiens GN=DCAF7	DCAF7	38.926	91.505	27.8	10	18	10	0.983	1.024	0.971	0.0279962	1.001	1.037	1.01	0.01844	1.024	0.29434
Q9P2J5	Leucine--tRNA ligase, cytoplasmic OS=Homo sapiens GN=LARS	LARS	134.46	323.31	37.8	45	106	45	0.984	0.989	0.994	0.00505561	1.002	1.018	1.017	0.00885369	1.024	0.0169955
Q9HC38	Glyoxalase domain-containing protein 4 OS=Homo sapiens GN=GLOD4	GLOD4	34.793	139.92	53.7	17	46	17	0.983	0.996	0.98	0.00862274	0.997	1.005	1.028	0.0159341	1.024	0.087456
O43765	Small glutamine-rich tetratricopeptide repeat-containing protein alpha OS=Homo sapiens GN=SGTA	SGTA	34.063	70.067	31.9	10	21	10	0.987	0.991	0.977	0.00732092	1.001	1.004	1.021	0.0106931	1.024	0.034201
Q7Z3U7	Protein MON2 homolog OS=Homo sapiens GN=MON2	MON2	190.36	110.14	15.3	25	29	25	0.998	0.971	0.977	0.0144373	1.012	1.009	0.996	0.00845698	1.024	0.068256
P62308	Small nuclear ribonucleoprotein G OS=Homo sapiens GN=SNRPG	SNRPG	8.496	17.835	36.8	5	24	5	0.989	0.974	1.005	0.0156698	1	1.009	1.03	0.0151972	1.024	0.133861
P55036	26S proteasome non-ATPase regulatory subunit 4 OS=Homo sapiens GN=PSMD4	PSMD4	40.736	246.55	47.5	14	33	10	1.006	0.968	1.001	0.0208214	1.015	1.014	1.016	0.000985222	1.024	0.189761
Q99733	Nucleosome assembly protein 1-like 4 OS=Homo sapiens GN=NAP1L4	NAP1L4	42.823	149.75	37.1	13	29	12	0.988	0.98	0.986	0.00422816	0.985	1.026	1.014	0.020905	1.024	0.129076
Q16514	Transcription initiation factor TFIID subunit 12 OS=Homo sapiens GN=TAF12	TAF12	17.924	1.5068	6.8	1	1	1	1.079	0.908	0.981	0.0867292	1.067	0.984	0.988	0.0462074	1.024	0.69648
P0CJ78	Zinc finger protein 865 OS=Homo sapiens GN=ZNF865	ZNF865	111.08	3.5556	0.8	1	1	1	1.013	1.01	0.945	0.0388373	0.995	1.079	0.966	0.0579162	1.024	0.58532
Q15181	Inorganic pyrophosphatase OS=Homo sapiens GN=PPA1	PPA1	32.66	265.14	77.5	21	63	21	1.009	0.985	0.963	0.0233418	0.986	1.029	1.013	0.0215323	1.024	0.26494
Q9NPJ8	NTF2-related export protein 2 OS=Homo sapiens GN=NXT2	NXT2	16.228	18.86	26.8	4	4	2	1.068	1.076	0.821	0.146681	0.935	1.01	1.09	0.0766195	1.024	0.8179
Q96G74	OTU domain-containing protein 5 OS=Homo sapiens GN=OTUD5	OTUD5	60.625	108.97	18.2	7	8	7	0.898	1.005	1.065	0.0855072	1.025	1.008	1.002	0.0117928	1.023	0.69508
Q6YHU6	Thyroid adenoma-associated protein OS=Homo sapiens GN=THADA	THADA	219.6	36.371	5.9	12	16	12	0.936	0.998	1.019	0.0438416	1.008	1.015	0.999	0.00796242	1.023	0.41544
O60888	Protein CutA OS=Homo sapiens GN=CUTA	CUTA	19.116	34.349	33.5	4	10	4	0.955	0.995	0.997	0.0241186	1.024	1.03	0.962	0.0374478	1.023	0.4211
O15305	Phosphomannomutase 2 OS=Homo sapiens GN=PMM2	PMM2	28.082	55.428	37	10	12	10	0.965	0.991	1.02	0.0277355	1.033	1.007	1.005	0.0153897	1.023	0.27646
Q9NQE9	Histidine triad nucleotide-binding protein 3 OS=Homo sapiens GN=HINT3	HINT3	20.361	67.867	52.2	7	10	7	0.989	0.996	0.988	0.00439849	1.055	0.999	0.986	0.0361827	1.023	0.40474
P30622	CAP-Gly domain-containing linker protein 1 OS=Homo sapiens GN=CLIP1	CLIP1	162.24	153.75	23.2	31	33	28	0.983	0.997	0.983	0.00818384	1.045	0.973	1.012	0.0356848	1.023	0.35408
Q9UHY7	Enolase-phosphatase E1 OS=Homo sapiens GN=ENOPH1	ENOPH1	28.932	164.81	49	10	18	10	0.958	0.999	0.993	0.0225188	1.002	0.968	1.049	0.0404175	1.023	0.43818
O00764	Pyridoxal kinase OS=Homo sapiens GN=PDXK	PDXK	35.102	74.364	24.4	7	16	7	0.978	1	0.981	0.0120957	1.019	1.009	0.998	0.0104137	1.023	0.071703
Q96PZ0	Pseudouridylate synthase 7 homolog OS=Homo sapiens GN=PUS7	PUS7	75.035	162.14	42.2	22	28	22	0.986	0.978	1.004	0.0134602	1.025	0.997	1.014	0.0139395	1.023	0.113015
O14893	Gem-associated protein 2 OS=Homo sapiens GN=GEMIN2	GEMIN2	31.585	21.186	20.7	5	8	5	0.976	0.99	0.995	0.00997858	1.014	1.011	1.003	0.00563366	1.023	0.027241
O95747	Serine/threonine-protein kinase OSR1 OS=Homo sapiens GN=OXSR1	OXSR1	58.022	198.31	35.1	18	33	13	0.978	0.996	0.998	0.0111189	1.013	1.01	1.018	0.00398696	1.023	0.027398
Q9Y3B2	Exosome complex component CSL4 OS=Homo sapiens GN=EXOSC1	EXOSC1	21.452	63.157	36.4	6	11	6	0.988	1.005	0.95	0.0287057	1.021	0.969	1.022	0.0301942	1.023	0.39016
Q9NPH2	Inositol-3-phosphate synthase 1 OS=Homo sapiens GN=ISYNA1	ISYNA1	61.067	149.33	30.6	14	22	14	0.974	0.974	1.011	0.021658	1.004	1.009	1.014	0.0049554	1.023	0.148041
P06241	Tyrosine-protein kinase Fyn OS=Homo sapiens GN=FYN	FYN	60.761	15.241	9.3	5	6	4	0.979	1.036	0.958	0.0407274	1.009	0.994	1.038	0.0220666	1.023	0.44282
Q9GZL7	Ribosome biogenesis protein WDR12 OS=Homo sapiens GN=WDR12	WDR12	47.707	91.24	37.4	14	25	14	0.977	1	0.977	0.0134858	1.005	1.023	0.995	0.0140812	1.023	0.109701
P60983	Glia maturation factor beta OS=Homo sapiens GN=GMFB	GMFB	16.713	43.278	62	7	14	5	1.012	0.987	0.996	0.0126834	1.036	1.015	1.014	0.0121596	1.023	0.084943
P30520	Adenylosuccinate synthetase isozyme 2 OS=Homo sapiens GN=ADSS	ADSS	50.097	206.97	50.7	21	45	18	0.986	0.992	0.986	0.00350618	1.008	0.997	1.028	0.0155452	1.023	0.068556
O15047	Histone-lysine N-methyltransferase SETD1A OS=Homo sapiens GN=SETD1A	SETD1A	186.03	85.584	7.7	11	16	11	1.013	0.989	0.975	0.0193665	1.03	1.011	1.005	0.0128541	1.023	0.161521
O43257	Zinc finger HIT domain-containing protein 1 OS=Homo sapiens GN=ZNHIT1	ZNHIT1	17.536	10.461	20.8	2	2	2	1.069	0.978	0.923	0.0744808	1.085	0.922	1.032	0.0820774	1.023	0.7381
Q9UBF8	Phosphatidylinositol 4-kinase beta OS=Homo sapiens GN=PI4KB	PI4KB	91.378	25.276	13.1	10	10	10	0.958	0.996	1.013	0.0284735	0.972	1.048	1.016	0.0377051	1.023	0.44816
P46020	Phosphorylase b kinase regulatory subunit alpha, skeletal muscle isoform OS=Homo sapiens GN=PHKA1	PHKA1	137.31	33.847	8.7	10	12	10	0.994	0.948	1.011	0.0331122	1.007	0.989	1.026	0.0183676	1.023	0.34772
O00459	Phosphatidylinositol 3-kinase regulatory subunit beta OS=Homo sapiens GN=PIK3R2	PIK3R2	81.544	45.951	11.3	6	8	5	1.018	1.005	0.941	0.0417196	1.028	1.028	0.975	0.0302866	1.023	0.49306
Q6GYQ0	Ral GTPase-activating protein subunit alpha-1 OS=Homo sapiens GN=RALGAPA1	RALGAPA1	229.83	20.998	3.9	7	9	7	0.99	0.943	1.03	0.0440907	0.998	1.021	1.011	0.0114184	1.023	0.43892
P61599	N-alpha-acetyltransferase 20 OS=Homo sapiens GN=NAA20	NAA20	20.368	26.865	17.4	3	6	3	0.999	0.959	1.002	0.0243314	1.007	1.035	0.985	0.0248364	1.023	0.32746
O14818	Proteasome subunit alpha type-7 OS=Homo sapiens GN=PSMA7	PSMA7	27.887	152.76	61.3	15	38	15	0.999	0.995	0.973	0.0141557	0.997	1.018	1.019	0.0122839	1.023	0.107637
P26583	High mobility group protein B2 OS=Homo sapiens GN=HMGB2	HMGB2	24.033	39.433	34.4	9	35	7	1.008	0.994	0.965	0.0221756	1.001	1.026	1.009	0.0126158	1.023	0.191543
Q7L266	Isoaspartyl peptidase/L-asparaginase OS=Homo sapiens GN=ASRGL1	ASRGL1	32.054	76.457	48.4	11	16	11	1.001	0.975	1.001	0.0151271	0.991	1.071	0.982	0.048285	1.023	0.49232
P99999	Cytochrome c OS=Homo sapiens GN=CYCS	CYCS	11.749	132.89	61.9	8	39	8	0.996	0.999	0.975	0.0132088	0.983	1.008	1.048	0.0323664	1.023	0.32218
Q9Y314	Nitric oxide synthase-interacting protein OS=Homo sapiens GN=NOSIP	NOSIP	33.172	79.019	44.9	13	19	13	1.014	0.991	0.939	0.039154	0.996	0.998	1.018	0.0121171	1.023	0.38516
Q9Y6X5	Bis(5'-adenosyl)-triphosphatase ENPP4 OS=Homo sapiens GN=ENPP4	ENPP4	51.641	14.365	11.9	5	7	5	1.015	0.952	0.992	0.0323217	0.986	0.985	1.055	0.0397842	1.023	0.4924
Q68CQ7	Glycosyltransferase 8 domain-containing protein 1 OS=Homo sapiens GN=GLT8D1	GLT8D1	41.935	13.432	12.7	4	4	4	0.992	0.984	0.99	0.00421106	0.957	1.009	1.068	0.0549144	1.023	0.55388
Q9P2J3	Kelch-like protein 9 OS=Homo sapiens GN=KLHL9	KLHL9	69.428	26.317	12.2	6	7	2	1.118	1.041	0.811	0.161341	0.997	1.042	0.998	0.0253839	1.023	0.82278
Q9HB09	Bcl-2-like protein 12 OS=Homo sapiens GN=BCL2L12	BCL2L12	36.821	22.706	8.7	2	2	2	0.919	1.127	0.926	0.119233	1.076	0.928	1.033	0.0752061	1.022	0.80264
Q15032	R3H domain-containing protein 1 OS=Homo sapiens GN=R3HDM1	R3HDM1	120.69	12.137	3.3	3	5	3	0.95	1.032	0.991	0.0413724	1.055	0.983	0.999	0.0373459	1.022	0.54384
Q7Z4L5	Tetratricopeptide repeat protein 21B OS=Homo sapiens GN=TTC21B	TTC21B	150.94	6.5894	1.9	3	3	3	0.967	1.009	0.998	0.0219696	1.059	1.024	0.955	0.0522563	1.022	0.55364
Q86SQ9	Dehydrodolichyl diphosphate synthase complex subunit DHDDS OS=Homo sapiens GN=DHDDS	DHDDS	38.657	17.693	18.6	6	7	6	0.959	1.003	1.039	0.0400533	1.049	0.979	1.04	0.0372392	1.022	0.52262
Q9BZE9	Tether containing UBX domain for GLUT4 OS=Homo sapiens GN=ASPSCR1	ASPSCR1	60.182	34.986	12.8	6	7	6	0.978	0.98	1.015	0.0209976	1.066	1.016	0.957	0.0538617	1.022	0.54966
O95295	SNARE-associated protein Snapin OS=Homo sapiens GN=SNAPIN	SNAPIN	14.874	30.014	26.5	3	6	3	0.938	0.967	1.066	0.0677694	1.021	0.995	1.02	0.0145562	1.022	0.61398
Q96I23	Protein preY, mitochondrial OS=Homo sapiens GN=PYURF	PYURF	12.654	5.0683	26.3	2	3	2	0.924	0.931	1.116	0.10995	0.999	1.067	0.97	0.0491992	1.022	0.76962
Q06547	GA-binding protein subunit beta-1 OS=Homo sapiens GN=GABPB1	GABPB1	42.482	2.4371	2.3	1	1	1	0.957	1.027	0.986	0.0355263	1.034	0.978	1.024	0.0295122	1.022	0.4553
P00390	Glutathione reductase, mitochondrial OS=Homo sapiens GN=GSR	GSR	56.256	133.76	33.3	15	29	15	0.961	1.028	0.97	0.0368678	1.037	0.991	0.996	0.0250386	1.022	0.4443
Q9P253	Vacuolar protein sorting-associated protein 18 homolog OS=Homo sapiens GN=VPS18	VPS18	110.18	40.367	11	9	11	9	0.952	0.991	1.029	0.0388638	1.024	1.016	0.997	0.0136995	1.022	0.411
Q9HAH7	Probable fibrosin-1 OS=Homo sapiens GN=FBRS	FBRS	48.388	3.8288	4.1	2	2	2	0.964	0.973	1.034	0.038455	1.033	1.016	0.988	0.0224461	1.022	0.43864
Q86Y82	Syntaxin-12 OS=Homo sapiens GN=STX12	STX12	31.642	116.86	29	6	15	6	0.986	0.996	0.989	0.00518169	1.052	0.976	1.009	0.0376452	1.022	0.42616
Q9UIJ5	Palmitoyltransferase ZDHHC2 OS=Homo sapiens GN=ZDHHC2	ZDHHC2	42.021	3.2675	2.5	1	1	1	1.005	0.963	1.002	0.0236674	1.072	0.882	1.081	0.111089	1.022	0.76014
Q9BYC5	Alpha-(1,6)-fucosyltransferase OS=Homo sapiens GN=FUT8	FUT8	66.515	4.6757	6.3	3	3	3	0.984	1.09	0.896	0.0981203	1.049	0.938	1.049	0.063326	1.022	0.75976
O94915	Protein furry homolog-like OS=Homo sapiens GN=FRYL	FRYL	339.59	20.152	3.4	10	10	10	0.953	1.014	1.006	0.0334522	1.015	1.002	1.021	0.00959105	1.022	0.3384
Q5SGD2	Protein phosphatase 1L OS=Homo sapiens GN=PPM1L	PPM1L	41.053	6.7437	3.6	1	1	1	1.011	0.929	1.033	0.0553065	1.065	1.008	0.965	0.0495356	1.022	0.64006
Q08257	Quinone oxidoreductase OS=Homo sapiens GN=CRYZ	CRYZ	35.206	69.39	30.7	10	19	10	0.967	0.988	1.004	0.0188133	1.013	1.013	0.999	0.0080161	1.022	0.132877
A6NKD9	Coiled-coil domain-containing protein 85C OS=Homo sapiens GN=CCDC85C	CCDC85C	45.209	42.11	22.2	8	9	8	0.951	1.027	0.949	0.0455762	0.993	0.981	1.016	0.0178452	1.022	0.48986
O43913	Origin recognition complex subunit 5 OS=Homo sapiens GN=ORC5	ORC5	50.282	60.658	23	10	14	10	1.001	0.978	0.982	0.0124501	1.045	1	0.981	0.032586	1.022	0.3451
P52732	Kinesin-like protein KIF11 OS=Homo sapiens GN=KIF11	KIF11	119.16	227.61	37.4	36	56	36	0.967	0.993	0.982	0.0133085	1.009	1	0.999	0.00549292	1.022	0.05466
P82933	28S ribosomal protein S9, mitochondrial OS=Homo sapiens GN=MRPS9	MRPS9	45.834	135.27	33.3	14	25	14	0.976	1.005	0.973	0.0179482	1.018	0.99	1.012	0.0146446	1.022	0.173122
Q14139	Ubiquitin conjugation factor E4 A OS=Homo sapiens GN=UBE4A	UBE4A	122.56	144.82	22.7	20	25	20	0.982	1.005	0.992	0.0116139	1.022	1.021	1.002	0.0111029	1.022	0.077397
Q969T7	7-methylguanosine phosphate-specific 5'-nucleotidase OS=Homo sapiens GN=NT5C3B	NT5C3B	34.389	8.1851	11.3	3	3	3	0.963	0.994	1.013	0.0254938	1.002	1.013	1.02	0.00896913	1.022	0.23432
O60518	Ran-binding protein 6 OS=Homo sapiens GN=RANBP6	RANBP6	124.71	23.23	8.2	7	7	6	0.974	0.994	1.022	0.0241915	1.013	1.043	0.999	0.0220749	1.022	0.3185
Q04206	Transcription factor p65 OS=Homo sapiens GN=RELA	RELA	60.218	43.275	20.9	10	15	10	0.973	0.997	0.998	0.0143065	1.01	0.996	1.028	0.0158618	1.022	0.149479
Q9UI26	Importin-11 OS=Homo sapiens GN=IPO11	IPO11	112.53	102.04	18.7	16	26	16	0.966	1.012	1.004	0.0247248	1.002	1.026	1.019	0.012152	1.022	0.24412
Q9H307	Pinin OS=Homo sapiens GN=PNN	PNN	81.613	226	32.1	26	52	26	0.98	0.988	0.997	0.0086053	1.014	1.017	0.999	0.00954817	1.022	0.043302
Q05397	Focal adhesion kinase 1 OS=Homo sapiens GN=PTK2	PTK2	119.23	59.655	16.5	16	20	15	1.004	1.022	0.932	0.0482997	1.036	0.984	1.004	0.0260216	1.022	0.52202
P47813	Eukaryotic translation initiation factor 1A, X-chromosomal OS=Homo sapiens GN=EIF1AX	EIF1AX	16.46	73.561	43.8	7	24	7	0.973	1.005	0.992	0.016256	0.998	1.015	1.022	0.0122	1.022	0.137936
Q96AY3	Peptidyl-prolyl cis-trans isomerase FKBP10 OS=Homo sapiens GN=FKBP10	FKBP10	64.244	78.46	20.4	10	19	9	0.985	1	0.979	0.010948	1.01	1.009	1.01	0.000571823	1.022	0.074162
Q8IYT4	Katanin p60 ATPase-containing subunit A-like 2 OS=Homo sapiens GN=KATNAL2	KATNAL2	61.252	14.558	2.2	1	4	1	0.969	0.997	1.02	0.0256606	0.993	1.031	1.029	0.0210141	1.022	0.31012
P48634	Protein PRRC2A OS=Homo sapiens GN=PRRC2A	PRRC2A	228.86	230.14	23.8	42	62	40	0.977	1.011	0.987	0.0176206	1.001	1.017	1.022	0.0108253	1.022	0.143057
Q9BTE6	Alanyl-tRNA editing protein Aarsd1 OS=Homo sapiens GN=AARSD1	AARSD1	45.479	95.675	27.4	8	10	8	0.978	0.985	1.015	0.0198006	1	1.031	1.014	0.0152948	1.022	0.197375
Q15154	Pericentriolar material 1 protein OS=Homo sapiens GN=PCM1	PCM1	228.53	154.56	18.3	32	44	32	0.978	0.979	1.001	0.0131846	0.999	1.013	1.011	0.00751427	1.022	0.067161
Q8IY63	Angiomotin-like protein 1 OS=Homo sapiens GN=AMOTL1	AMOTL1	106.57	3.2048	4.8	5	7	2	0.984	0.963	1.024	0.0312917	1.005	1.033	0.997	0.0186853	1.022	0.36628
O43324	Eukaryotic translation elongation factor 1 epsilon-1 OS=Homo sapiens GN=EEF1E1	EEF1E1	19.81	45.353	33.9	6	14	6	0.99	0.986	0.978	0.00620525	1.01	1.016	0.992	0.0124155	1.022	0.05654
Q96RG2	PAS domain-containing serine/threonine-protein kinase OS=Homo sapiens GN=PASK	PASK	142.93	10.718	4.7	5	5	5	0.994	0.974	1.004	0.0154192	1.013	1.046	0.977	0.0341016	1.022	0.38298
Q8NBF2	NHL repeat-containing protein 2 OS=Homo sapiens GN=NHLRC2	NHLRC2	79.443	147.94	27.5	16	19	16	0.98	0.986	0.994	0.00711868	0.993	1.029	1.002	0.0185863	1.022	0.138505
Q9NZT2	Opioid growth factor receptor OS=Homo sapiens GN=OGFR	OGFR	73.324	8.5543	6.2	5	6	5	0.995	0.986	0.983	0.00632085	1.008	1.03	0.99	0.0198481	1.022	0.15306
Q06323	Proteasome activator complex subunit 1 OS=Homo sapiens GN=PSME1	PSME1	28.723	85.511	54.2	12	23	12	1	1.005	0.964	0.0226017	1.012	0.982	1.041	0.0291612	1.022	0.36152
P13639	Elongation factor 2 OS=Homo sapiens GN=EEF2	EEF2	95.337	323.31	61.4	53	227	52	0.996	0.983	0.985	0.00708502	1.003	1.014	1.012	0.00580337	1.022	0.0147203
Q13636	Ras-related protein Rab-31 OS=Homo sapiens GN=RAB31	RAB31	21.569	28.264	37.1	6	6	5	1.01	1.031	0.929	0.054405	1.016	1.02	1	0.0104575	1.022	0.52576
P67870	Casein kinase II subunit beta OS=Homo sapiens GN=CSNK2B	CSNK2B	24.942	65.951	37.2	6	17	6	0.995	0.993	0.975	0.0111527	1	0.998	1.03	0.01776	1.022	0.149043
Q9Y5A9	YTH domain-containing family protein 2 OS=Homo sapiens GN=YTHDF2	YTHDF2	62.333	101.76	24.9	14	34	9	1.015	0.998	0.941	0.0393635	1.019	0.993	1.007	0.0129309	1.022	0.41062
Q9H4L5	Oxysterol-binding protein-related protein 3 OS=Homo sapiens GN=OSBPL3	OSBPL3	101.22	60.306	10.6	6	7	5	1.027	0.966	0.977	0.0328399	1.031	0.984	1.02	0.0242997	1.022	0.4093
O15318	DNA-directed RNA polymerase III subunit RPC7 OS=Homo sapiens GN=POLR3G	POLR3G	25.914	19.385	18.8	4	4	4	0.985	0.98	1.005	0.0133624	0.988	1.013	1.033	0.0222936	1.022	0.23038
P07686	Beta-hexosaminidase subunit beta OS=Homo sapiens GN=HEXB	HEXB	63.111	126.4	32	18	30	18	0.989	0.989	0.996	0.00407678	0.991	1.025	1.024	0.0190931	1.022	0.126121
P42677	40S ribosomal protein S27 OS=Homo sapiens GN=RPS27	RPS27	9.461	23.321	38.1	3	10	3	1.002	1.005	0.962	0.0242576	0.999	0.976	1.06	0.0429083	1.022	0.48522
P52926	High mobility group protein HMGI-C OS=Homo sapiens GN=HMGA2	HMGA2	11.832	68.776	41.3	5	15	5	1.009	0.997	0.972	0.0190162	0.997	0.983	1.065	0.0432152	1.022	0.46334
Q9UJF2	Ras GTPase-activating protein nGAP OS=Homo sapiens GN=RASAL2	RASAL2	128.56	19.86	4.6	5	6	5	1.08	0.992	0.899	0.091395	1.066	0.929	1.041	0.0720938	1.022	0.76302
O94804	Serine/threonine-protein kinase 10 OS=Homo sapiens GN=STK10	STK10	112.13	56.834	16.6	15	15	15	1.004	1.017	0.965	0.0271885	0.986	1.01	1.057	0.0354886	1.022	0.43968
P13807	Glycogen [starch] synthase, muscle OS=Homo sapiens GN=GYS1	GYS1	83.785	91.824	20.9	12	17	12	1.018	1.006	0.941	0.0419177	0.995	0.98	1.054	0.0387449	1.022	0.55202
Q9P0U3	Sentrin-specific protease 1 OS=Homo sapiens GN=SENP1	SENP1	73.48	5.9419	4.8	4	5	4	0.975	1.017	0.999	0.0211347	1.075	0.984	0.994	0.0490369	1.021	0.54486
Q9BUE0	Mediator of RNA polymerase II transcription subunit 18 OS=Homo sapiens GN=MED18	MED18	23.662	55.418	22.6	4	5	4	0.951	1.027	0.959	0.042657	1.031	0.958	1.009	0.0374727	1.021	0.56416
Q7Z4H7	HAUS augmin-like complex subunit 6 OS=Homo sapiens GN=HAUS6	HAUS6	108.62	102.93	23.2	18	23	18	0.978	0.986	1.008	0.0156813	1.05	0.986	0.999	0.0334379	1.021	0.38384
Q04721	Neurogenic locus notch homolog protein 2 OS=Homo sapiens GN=NOTCH2	NOTCH2	265.4	16.551	3.1	6	10	6	0.982	0.951	1.026	0.0382095	1.051	0.97	0.999	0.0407688	1.021	0.56166
Q8WV22	Non-structural maintenance of chromosomes element 1 homolog OS=Homo sapiens GN=NSMCE1	NSMCE1	30.855	39.946	43.2	9	9	9	0.957	1.017	1.004	0.0317979	1.017	1.032	0.993	0.0194007	1.021	0.37672
Q9BUT1	3-hydroxybutyrate dehydrogenase type 2 OS=Homo sapiens GN=BDH2	BDH2	26.724	47.741	33.9	8	14	8	0.984	0.978	1.009	0.0166023	1.045	0.977	1.01	0.033646	1.021	0.4039
C4AMC7	Putative WAS protein family homolog 3 OS=Homo sapiens GN=WASH3P	WASH3P	49.994	77.569	22	10	15	10	0.992	1.003	0.967	0.0186848	1.052	1.012	0.959	0.0462962	1.021	0.52136
P0CAP2	DNA-directed RNA polymerase II subunit GRINL1A OS=Homo sapiens GN=POLR2M	POLR2M	41.739	8.0163	9.2	2	2	2	1.053	1.032	0.89	0.0894149	1.115	0.899	1.023	0.107074	1.021	0.81086
P46379	Large proline-rich protein BAG6 OS=Homo sapiens GN=BAG6	BAG6	119.41	160.93	23.9	23	33	23	1.004	0.989	1.001	0.00795316	1.063	1.003	0.991	0.0378554	1.021	0.40798
A1L0T0	Acetolactate synthase-like protein OS=Homo sapiens GN=ILVBL	ILVBL	67.867	79.564	22.6	12	24	12	0.982	0.967	1.026	0.0309225	1.031	1.004	1.003	0.0156863	1.021	0.35166
Q9H2H8	Peptidyl-prolyl cis-trans isomerase-like 3 OS=Homo sapiens GN=PPIL3	PPIL3	18.154	27.418	38.5	6	9	6	0.976	1.019	0.973	0.0260133	1.023	0.977	1.029	0.0281764	1.021	0.41054
Q9BY89	Uncharacterized protein KIAA1671 OS=Homo sapiens GN=KIAA1671	KIAA1671	196.71	151.53	14.2	21	21	21	0.955	1.011	0.993	0.0289852	0.999	0.998	1.025	0.0151965	1.021	0.3248
P09104	Gamma-enolase OS=Homo sapiens GN=ENO2	ENO2	47.268	156.52	46.3	13	37	9	0.981	0.976	0.993	0.00888498	1.025	0.973	1.013	0.027128	1.021	0.28554
P49366	Deoxyhypusine synthase OS=Homo sapiens GN=DHPS	DHPS	40.97	97.666	38.2	11	17	11	0.982	1.026	0.968	0.0305096	1.024	0.99	1.025	0.0196692	1.021	0.37228
Q14997	Proteasome activator complex subunit 4 OS=Homo sapiens GN=PSME4	PSME4	211.33	111.96	11	18	20	18	0.971	1.032	0.972	0.0352268	1.008	1.01	1.019	0.00578808	1.021	0.36938
Q9UHI6	Probable ATP-dependent RNA helicase DDX20 OS=Homo sapiens GN=DDX20	DDX20	92.239	107.89	19.4	13	23	13	1.005	0.975	0.996	0.015519	1.042	1.014	0.982	0.0296467	1.021	0.34852
Q6IA86	Elongator complex protein 2 OS=Homo sapiens GN=ELP2	ELP2	92.499	82.374	24	15	19	15	1.001	0.99	0.972	0.0148229	1.036	0.976	1.013	0.0300208	1.021	0.34708
Q06210	Glutamine--fructose-6-phosphate aminotransferase [isomerizing] 1 OS=Homo sapiens GN=GFPT1	GFPT1	78.806	269.83	45.6	27	47	24	0.979	0.98	1.005	0.0149098	1.012	1.01	1.005	0.00357339	1.021	0.074484
Q9Y6A5	Transforming acidic coiled-coil-containing protein 3 OS=Homo sapiens GN=TACC3	TACC3	90.359	128.79	27.1	18	24	18	0.994	1.003	0.975	0.0144292	1.026	1.01	0.997	0.0143678	1.021	0.159037
Q9H1Y0	Autophagy protein 5 OS=Homo sapiens GN=ATG5	ATG5	32.447	29.47	22.5	5	6	5	0.965	1.041	0.916	0.0646654	0.996	0.951	1.036	0.0427668	1.021	0.66716
P28072	Proteasome subunit beta type-6 OS=Homo sapiens GN=PSMB6	PSMB6	25.357	148.68	34.3	9	24	9	0.977	1.004	1.004	0.0156668	1.008	1.028	1.012	0.0104163	1.021	0.125743
Q9BYD3	39S ribosomal protein L4, mitochondrial OS=Homo sapiens GN=MRPL4	MRPL4	34.919	65.079	31.8	7	11	7	0.99	0.981	0.999	0.00909091	1.021	1.011	1	0.0103931	1.021	0.060821
Q9H299	SH3 domain-binding glutamic acid-rich-like protein 3 OS=Homo sapiens GN=SH3BGRL3	SH3BGRL3	10.438	39.86	47.3	5	13	5	0.976	1.041	0.969	0.0398892	1.006	1.015	1.028	0.0108827	1.021	0.42734
P30085	UMP-CMP kinase OS=Homo sapiens GN=CMPK1	CMPK1	22.222	40.172	27.6	5	15	5	0.996	0.982	1.018	0.0181718	1.026	1.008	1.026	0.0101885	1.021	0.151984
O14828	Secretory carrier-associated membrane protein 3 OS=Homo sapiens GN=SCAMP3	SCAMP3	38.287	78.206	46.1	12	26	12	0.962	0.997	1.022	0.0303307	0.99	1.018	1.037	0.0232938	1.021	0.38936
Q5T4S7	E3 ubiquitin-protein ligase UBR4 OS=Homo sapiens GN=UBR4	UBR4	573.83	323.31	14.8	57	73	57	0.989	0.999	0.983	0.0081618	1.017	0.995	1.021	0.0138477	1.021	0.091195
Q12756	Kinesin-like protein KIF1A OS=Homo sapiens GN=KIF1A	KIF1A	191.06	223.65	25.8	40	59	29	0.994	0.982	0.984	0.00651598	1.022	1.011	0.988	0.0172288	1.021	0.12972
Q9BXF6	Rab11 family-interacting protein 5 OS=Homo sapiens GN=RAB11FIP5	RAB11FIP5	70.414	16.42	7.5	4	4	4	1.005	0.931	1.039	0.0556848	1.031	1.112	0.894	0.10885	1.021	0.78592
Q7Z4V0	Zinc finger protein 438 OS=Homo sapiens GN=ZNF438	ZNF438	91.835	1.7774	1	1	3	1	0.978	0.976	0.998	0.0123633	1.003	1.031	0.979	0.0259133	1.021	0.28748
P49411	Elongation factor Tu, mitochondrial OS=Homo sapiens GN=TUFM	TUFM	49.541	323.31	65.7	28	86	28	0.98	0.995	0.999	0.0101042	1.004	1.03	1.003	0.0151215	1.021	0.117682
Q8NBT2	Kinetochore protein Spc24 OS=Homo sapiens GN=SPC24	SPC24	22.478	72.464	28.9	5	13	5	0.965	1.009	0.996	0.0228336	0.988	1.03	1.015	0.0210522	1.021	0.30642
Q96HA7	Tonsoku-like protein OS=Homo sapiens GN=TONSL	TONSL	150.93	17.17	5.3	7	8	7	1.016	0.967	1.007	0.0261704	1.04	0.998	1.014	0.0208363	1.021	0.34688
Q96S59	Ran-binding protein 9 OS=Homo sapiens GN=RANBP9	RANBP9	77.846	99.735	20.2	10	12	8	0.994	0.968	1.009	0.020947	1.016	1.014	1.003	0.00692384	1.021	0.177396
Q01826	DNA-binding protein SATB1 OS=Homo sapiens GN=SATB1	SATB1	85.956	1.8618	6.2	5	5	1	0.996	1.019	0.957	0.0316375	1.018	0.968	1.047	0.0395277	1.021	0.52618
P10155	60 kDa SS-A/Ro ribonucleoprotein OS=Homo sapiens GN=TROVE2	TROVE2	60.67	227.76	47.2	22	58	22	0.994	0.99	0.978	0.00843349	1.012	1.017	0.995	0.011441	1.021	0.0656
P30566	Adenylosuccinate lyase OS=Homo sapiens GN=ADSL	ADSL	54.889	199.38	45.2	17	40	17	0.977	0.974	1.014	0.0225415	0.994	1.013	1.019	0.012939	1.021	0.24428
Q9UM54	Unconventional myosin-VI OS=Homo sapiens GN=MYO6	MYO6	149.69	190.47	32.8	35	52	35	0.996	0.985	1.003	0.00912242	1.013	1.016	1.019	0.00295276	1.021	0.0180445
P35813	Protein phosphatase 1A OS=Homo sapiens GN=PPM1A	PPM1A	42.447	54.193	28.3	9	15	7	1.007	0.98	0.98	0.0157618	1.023	1.026	0.979	0.0260689	1.021	0.31364
Q96FW1	Ubiquitin thioesterase OTUB1 OS=Homo sapiens GN=OTUB1	OTUB1	31.284	171.19	42.1	11	28	11	0.998	0.98	0.999	0.0107753	1.011	1.001	1.027	0.0129466	1.021	0.101864
Q9Y617	Phosphoserine aminotransferase OS=Homo sapiens GN=PSAT1	PSAT1	40.422	238.45	59.2	22	64	22	1.001	0.984	0.987	0.00915926	1.014	1.007	1.013	0.00374351	1.021	0.021945
Q9Y6M1	Insulin-like growth factor 2 mRNA-binding protein 2 OS=Homo sapiens GN=IGF2BP2	IGF2BP2	66.121	67.999	19.9	11	22	9	1.005	1.004	0.985	0.011292	1.017	1.034	1.005	0.0143046	1.021	0.12392
Q00169	Phosphatidylinositol transfer protein alpha isoform OS=Homo sapiens GN=PITPNA	PITPNA	31.806	117.32	57.4	15	26	13	0.989	0.985	0.994	0.00455787	0.998	1.001	1.032	0.0186312	1.021	0.133417
Q9Y237	Peptidyl-prolyl cis-trans isomerase NIMA-interacting 4 OS=Homo sapiens GN=PIN4	PIN4	13.81	24.126	53.4	5	11	5	1.002	0.983	0.982	0.0113948	1.01	1.006	1.013	0.00347826	1.021	0.038682
Q8N465	D-2-hydroxyglutarate dehydrogenase, mitochondrial OS=Homo sapiens GN=D2HGDH	D2HGDH	56.415	11.892	5.2	3	4	3	0.996	1.007	0.97	0.0191726	1.003	1.036	0.995	0.0214897	1.021	0.28948
P41240	Tyrosine-protein kinase CSK OS=Homo sapiens GN=CSK	CSK	50.704	122.44	45.3	17	28	17	1.005	0.992	0.978	0.0136166	1.012	1.002	1.024	0.0108774	1.021	0.105157
O15144	Actin-related protein 2/3 complex subunit 2 OS=Homo sapiens GN=ARPC2	ARPC2	34.333	63.428	40.3	12	24	12	0.985	0.983	0.993	0.0053612	0.985	1.018	1.019	0.0192068	1.021	0.153965
Q9NPD8	Ubiquitin-conjugating enzyme E2 T OS=Homo sapiens GN=UBE2T	UBE2T	22.521	51.806	36.5	7	12	7	0.993	1.02	0.955	0.0330068	0.987	0.972	1.072	0.0533774	1.021	0.5949
Q6ZSR9	Uncharacterized protein FLJ45252 OS=Homo sapiens	---	37.976	54.181	25.4	5	5	5	1.045	1.001	0.927	0.0601738	1.035	1.039	0.962	0.0428334	1.021	0.6476
Q8N4Q0	Prostaglandin reductase 3 OS=Homo sapiens GN=ZADH2	ZADH2	40.14	31.252	17.2	6	6	6	1.033	0.966	0.975	0.0366818	1.021	1.04	0.974	0.0335837	1.021	0.5182
Q8IWZ6	Bardet-Biedl syndrome 7 protein OS=Homo sapiens GN=BBS7	BBS7	80.352	3.921	5.2	4	4	4	1.03	1.021	0.921	0.0610707	1.015	0.971	1.048	0.0381978	1.021	0.64418
P28799	Granulins OS=Homo sapiens GN=GRN	GRN	63.544	83.981	22.3	10	22	10	1.002	1	0.965	0.0210401	0.977	1.045	1.008	0.033707	1.021	0.41354
Q9UL15	BAG family molecular chaperone regulator 5 OS=Homo sapiens GN=BAG5	BAG5	51.199	62.062	22.1	7	9	7	0.957	1.04	0.98	0.0431835	0.93	1.031	1.079	0.0750541	1.021	0.69832
O14874	[3-methyl-2-oxobutanoate dehydrogenase [lipoamide]] kinase, mitochondrial OS=Homo sapiens GN=BCKDK	BCKDK	46.36	8.7044	7.3	2	2	2	1.034	1.029	0.909	0.0714363	1.003	1.009	1.022	0.00960369	1.021	0.666
Q00526	Cyclin-dependent kinase 3 OS=Homo sapiens GN=CDK3	CDK3	35.045	2.3325	13.8	4	8	1	0.957	1.041	0.978	0.0440675	1.065	0.998	0.973	0.0470069	1.02	0.62026
Q9NWK9	Box C/D snoRNA protein 1 OS=Homo sapiens GN=ZNHIT6	ZNHIT6	53.918	29.51	26.8	10	10	10	0.923	1.023	1.019	0.057284	1.025	0.976	1.022	0.0272562	1.02	0.6228
Q6P1Q0	LETM1 domain-containing protein 1 OS=Homo sapiens GN=LETMD1	LETMD1	41.79	3.5797	3.1	1	1	1	0.954	0.976	1.044	0.0473285	1.054	0.976	1.004	0.0390709	1.02	0.60242
Q9H1P3	Oxysterol-binding protein-related protein 2 OS=Homo sapiens GN=OSBPL2	OSBPL2	55.201	18.807	9	3	3	3	1.028	1.001	0.949	0.0404505	1.118	1.015	0.904	0.105721	1.02	0.78054
P34059	N-acetylgalactosamine-6-sulfatase OS=Homo sapiens GN=GALNS	GALNS	58.025	38.774	12.5	6	8	5	1	0.968	0.983	0.0162763	1.075	0.993	0.942	0.0668765	1.02	0.64734
P51452	Dual specificity protein phosphatase 3 OS=Homo sapiens GN=DUSP3	DUSP3	20.478	94.798	48.1	7	15	7	0.965	1.011	0.969	0.0259579	1.028	0.995	0.982	0.0236741	1.02	0.37598
Q16706	Alpha-mannosidase 2 OS=Homo sapiens GN=MAN2A1	MAN2A1	131.14	53.699	5.2	5	5	5	0.999	0.978	0.998	0.0119458	1.061	0.972	1.001	0.0448822	1.02	0.50796
Q9Y2D4	Exocyst complex component 6B OS=Homo sapiens GN=EXOC6B	EXOC6B	94.2	55.767	11.2	8	9	7	0.981	1.02	0.97	0.0265307	1.038	0.966	1.026	0.0381927	1.02	0.50592
O94885	SAM and SH3 domain-containing protein 1 OS=Homo sapiens GN=SASH1	SASH1	136.65	1.5054	0.8	1	2	1	0.96	0.943	1.071	0.0701227	1.013	1.036	0.985	0.0252546	1.02	0.6643
Q9H6E4	Coiled-coil domain-containing protein 134 OS=Homo sapiens GN=CCDC134	CCDC134	26.56	39.956	27.1	5	6	5	0.97	1	0.984	0.0152449	1.023	0.963	1.028	0.0360029	1.02	0.42636
Q13868	Exosome complex component RRP4 OS=Homo sapiens GN=EXOSC2	EXOSC2	32.789	96.998	28	7	10	7	0.963	1.03	0.958	0.0408712	1.015	0.948	1.048	0.0507681	1.02	0.62182
O14744	Protein arginine N-methyltransferase 5 OS=Homo sapiens GN=PRMT5	PRMT5	72.683	149.63	33.6	21	43	21	0.985	1.004	0.993	0.00959697	1.031	0.994	1.016	0.0183591	1.02	0.178677
P56211	cAMP-regulated phosphoprotein 19 OS=Homo sapiens GN=ARPP19	ARPP19	12.323	4.1819	33	4	11	3	0.991	0.974	1.01	0.0181606	1.034	1.023	0.977	0.0298991	1.02	0.38792
Q9BT25	HAUS augmin-like complex subunit 8 OS=Homo sapiens GN=HAUS8	HAUS8	44.857	39.012	19	6	8	6	0.97	0.947	1.015	0.0353902	1.01	0.946	1.035	0.0460402	1.02	0.58528
Q86TB9	Protein PAT1 homolog 1 OS=Homo sapiens GN=PATL1	PATL1	86.849	147.88	22.2	15	17	15	0.989	0.963	1.005	0.0215057	1.029	0.985	1.001	0.0221603	1.02	0.33732
P41229	Lysine-specific demethylase 5C OS=Homo sapiens GN=KDM5C	KDM5C	175.72	73.524	14.6	19	21	17	0.975	0.986	1.007	0.0164336	1.014	0.998	1.016	0.00977454	1.02	0.142622
P51570	Galactokinase OS=Homo sapiens GN=GALK1	GALK1	42.272	92.654	26	10	18	10	1.008	0.993	0.972	0.0182474	1.045	1.015	0.972	0.0363052	1.02	0.45184
P61086	Ubiquitin-conjugating enzyme E2 K OS=Homo sapiens GN=UBE2K	UBE2K	22.406	70.382	52	11	23	11	0.985	0.984	0.998	0.00789712	1.019	1.005	1.003	0.00864004	1.02	0.041576
O43242	26S proteasome non-ATPase regulatory subunit 3 OS=Homo sapiens GN=PSMD3	PSMD3	60.977	188.18	45.1	25	58	25	0.984	0.99	1.004	0.010339	1.017	1.012	1.009	0.0039909	1.02	0.034825
Q9BTE7	DCN1-like protein 5 OS=Homo sapiens GN=DCUN1D5	DCUN1D5	27.508	30.84	35.9	8	12	7	0.986	0.964	1.018	0.0274466	1.019	1.015	0.993	0.0138751	1.02	0.32732
P62273	40S ribosomal protein S29 OS=Homo sapiens GN=RPS29	RPS29	6.6767	16.871	60.7	5	10	5	0.994	1.014	0.978	0.0181216	1.024	0.962	1.061	0.0492517	1.02	0.544
Q9UJX3	Anaphase-promoting complex subunit 7 OS=Homo sapiens GN=ANAPC7	ANAPC7	66.855	99.59	30.1	15	24	15	0.967	1.021	0.957	0.0350717	0.995	0.998	1.012	0.00905867	1.02	0.38568
P20073	Annexin A7 OS=Homo sapiens GN=ANXA7	ANXA7	52.739	153.11	29.7	15	32	15	0.994	1.01	0.966	0.022496	1.021	0.986	1.021	0.0200204	1.02	0.32788
P27708	CAD protein OS=Homo sapiens GN=CAD	CAD	242.98	323.31	40.1	67	136	64	0.994	0.983	1.002	0.00960664	1.021	1.006	1.012	0.00745295	1.02	0.046517
Q5HYI7	Metaxin-3 OS=Homo sapiens GN=MTX3	MTX3	35.093	30.369	23.4	7	7	7	0.993	0.991	0.98	0.00708502	1.018	0.97	1.034	0.0330642	1.02	0.38086
Q9NWY4	Histone PARylation factor 1 OS=Homo sapiens GN=HPF1	HPF1	39.436	68.001	25.1	8	12	8	1.003	0.959	1.028	0.0350501	1.027	1.026	0.996	0.0173332	1.02	0.43308
Q15185	Prostaglandin E synthase 3 OS=Homo sapiens GN=PTGES3	PTGES3	18.697	87.312	47.5	9	32	9	0.983	0.978	1.008	0.0162406	1.006	1.019	1.003	0.00842626	1.02	0.134322
Q9BYN8	28S ribosomal protein S26, mitochondrial OS=Homo sapiens GN=MRPS26	MRPS26	24.211	60.85	31.7	6	14	6	0.989	0.964	1.034	0.0356274	1.011	1.029	1.008	0.011179	1.02	0.39792
Q9NWZ8	Gem-associated protein 8 OS=Homo sapiens GN=GEMIN8	GEMIN8	28.636	6.9642	14	3	5	3	0.951	1.071	0.952	0.0695984	0.972	1.061	1	0.0450131	1.02	0.70138
Q9NQS1	Cell death regulator Aven OS=Homo sapiens GN=AVEN	AVEN	38.506	43.684	19.6	5	5	5	0.98	1	0.994	0.0103529	1	0.982	1.052	0.0359428	1.02	0.41096
P54819	Adenylate kinase 2, mitochondrial OS=Homo sapiens GN=AK2	AK2	26.477	111.84	56.9	13	44	13	0.994	0.981	0.998	0.00896891	1.012	1.016	1.003	0.00659023	1.02	0.039343
Q9Y672	Dolichyl pyrophosphate Man9GlcNAc2 alpha-1,3-glucosyltransferase OS=Homo sapiens GN=ALG6	ALG6	58.18	10.32	5.5	3	4	3	0.975	1.009	0.988	0.0173178	0.99	1.014	1.028	0.0190152	1.02	0.24992
Q8TB05	UBA-like domain-containing protein 1 OS=Homo sapiens GN=UBALD1	UBALD1	18.954	3.7503	5.1	1	3	1	0.972	0.939	1.061	0.0637003	0.981	1.008	1.043	0.0307578	1.02	0.64822
Q96I59	Probable asparagine--tRNA ligase, mitochondrial OS=Homo sapiens GN=NARS2	NARS2	54.089	59.593	19.1	9	10	9	0.998	0.964	0.991	0.0182394	1.007	1.017	0.987	0.0152194	1.02	0.22848
O00762	Ubiquitin-conjugating enzyme E2 C OS=Homo sapiens GN=UBE2C	UBE2C	19.652	86.268	58.1	11	21	11	1.007	0.993	1.002	0.00708987	1.016	1.008	1.037	0.0146793	1.02	0.109022
P60891	Ribose-phosphate pyrophosphokinase 1 OS=Homo sapiens GN=PRPS1	PRPS1	34.834	181.03	42.5	15	42	7	1.023	0.965	0.995	0.029171	1.032	1.006	1.004	0.0154048	1.02	0.35956
Q96Q45	Transmembrane protein 237 OS=Homo sapiens GN=TMEM237	TMEM237	45.525	16.65	9.8	4	6	4	1.053	0.921	1.005	0.0672842	1.061	1.001	0.976	0.0431381	1.02	0.69154
P78406	mRNA export factor OS=Homo sapiens GN=RAE1	RAE1	40.968	165.87	45.7	15	31	15	1.005	0.989	0.978	0.0137049	1.011	1	1.021	0.0103931	1.02	0.113757
Q13616	Cullin-1 OS=Homo sapiens GN=CUL1	CUL1	89.677	160.01	38.8	27	41	27	0.978	1.009	0.973	0.0197657	0.983	1.025	1.012	0.0213595	1.02	0.29868
Q13485	Mothers against decapentaplegic homolog 4 OS=Homo sapiens GN=SMAD4	SMAD4	60.438	16.04	10.7	5	5	5	1.018	1.008	0.948	0.0381904	1.022	0.997	1.013	0.0125286	1.02	0.44878
Q3MHD2	Protein LSM12 homolog OS=Homo sapiens GN=LSM12	LSM12	21.701	25.404	19.5	4	7	4	1.018	1.012	0.962	0.0308285	1.022	1.021	1.008	0.00767969	1.02	0.34338
O75170	Serine/threonine-protein phosphatase 6 regulatory subunit 2 OS=Homo sapiens GN=PPP6R2	PPP6R2	104.94	10.781	8.6	6	6	6	1.017	0.981	0.976	0.0225637	1.017	0.995	1.02	0.0135063	1.02	0.2704
Q05655	Protein kinase C delta type OS=Homo sapiens GN=PRKCD	PRKCD	77.504	74.229	26.3	17	21	16	1.021	0.974	0.995	0.023623	1.02	1.003	1.028	0.0125537	1.02	0.25884
Q99747	Gamma-soluble NSF attachment protein OS=Homo sapiens GN=NAPG	NAPG	34.746	43.929	36.2	11	14	11	0.994	1.041	0.963	0.0392988	0.993	1.014	1.05	0.0282896	1.02	0.52294
P26368	Splicing factor U2AF 65 kDa subunit OS=Homo sapiens GN=U2AF2	U2AF2	53.5	166.56	37.9	13	46	13	1.01	0.977	0.995	0.0166224	1.008	1.025	1.008	0.00968263	1.02	0.151001
Q14694	Ubiquitin carboxyl-terminal hydrolase 10 OS=Homo sapiens GN=USP10	USP10	87.133	151.28	35.5	21	30	21	1.003	0.999	0.962	0.0228799	0.993	1.025	1.006	0.0159658	1.02	0.27998
Q9NP77	RNA polymerase II subunit A C-terminal domain phosphatase SSU72 OS=Homo sapiens GN=SSU72	SSU72	22.574	46.946	25.8	4	8	4	1.009	1.01	0.937	0.042484	0.989	1.013	1.014	0.0140788	1.02	0.4769
Q9BV81	ER membrane protein complex subunit 6 OS=Homo sapiens GN=EMC6	EMC6	12.017	8.1337	20	2	2	2	1.115	0.998	0.859	0.129365	0.928	1.083	1.019	0.0771198	1.02	0.83426
Q5VT25	Serine/threonine-protein kinase MRCK alpha OS=Homo sapiens GN=CDC42BPA	CDC42BPA	197.3	37.102	8.8	15	17	13	0.949	1.047	1.013	0.0496106	1.093	0.988	0.984	0.0604981	1.019	0.70454
Q70IA6	MOB kinase activator 2 OS=Homo sapiens GN=MOB2	MOB2	26.926	10.429	14.3	4	5	4	0.901	1.12	0.954	0.115216	1.009	0.978	1.044	0.0326825	1.019	0.7992
Q9H977	WD repeat-containing protein 54 OS=Homo sapiens GN=WDR54	WDR54	35.891	14.281	8.1	2	6	2	0.946	0.936	1.095	0.0897404	1.039	1.025	0.97	0.036065	1.019	0.74958
O43716	Glutamyl-tRNA(Gln) amidotransferase subunit C, mitochondrial OS=Homo sapiens GN=GATC	GATC	15.086	31.624	28.7	3	3	3	0.923	1.03	1.039	0.0647042	1.008	1.003	1.037	0.0180685	1.019	0.65506
O43934	UNC93-like protein MFSD11 OS=Homo sapiens GN=MFSD11	MFSD11	49.201	2.4583	2	1	1	1	0.94	1.035	0.999	0.0483811	1.007	0.936	1.087	0.0747967	1.019	0.73614
Q8TCN5	Zinc finger protein 507 OS=Homo sapiens GN=ZNF507	ZNF507	105.77	2.0357	1.2	1	1	1	0.944	1.028	1.004	0.0436155	0.997	1.078	0.957	0.0609962	1.019	0.68982
A2RTX5	Probable threonine--tRNA ligase 2, cytoplasmic OS=Homo sapiens GN=TARSL2	TARSL2	92.644	64.223	12.2	8	11	7	0.977	1.045	0.944	0.0520912	1.031	0.997	0.994	0.0204011	1.019	0.59114
O75608	Acyl-protein thioesterase 1 OS=Homo sapiens GN=LYPLA1	LYPLA1	24.669	31.093	13.9	3	6	3	0.98	0.984	1.01	0.0164315	1.027	1.009	0.995	0.0158775	1.019	0.22342
O43865	Adenosylhomocysteinase 2 OS=Homo sapiens GN=AHCYL1	AHCYL1	58.951	177.52	34.2	18	33	10	0.981	1.008	0.991	0.013742	1.026	1.003	1.007	0.0121425	1.019	0.153158
O75569	Interferon-inducible double-stranded RNA-dependent protein kinase activator A OS=Homo sapiens GN=PRKRA	PRKRA	34.404	74.043	28.1	8	11	8	0.966	0.982	1.029	0.0329995	1.007	1.005	1.022	0.00918745	1.019	0.3884
Q3SY69	Mitochondrial 10-formyltetrahydrofolate dehydrogenase OS=Homo sapiens GN=ALDH1L2	ALDH1L2	101.74	142.91	29.6	24	31	21	0.982	0.992	0.997	0.00771218	1.014	0.994	1.02	0.0134878	1.019	0.102698
Q99460	26S proteasome non-ATPase regulatory subunit 1 OS=Homo sapiens GN=PSMD1	PSMD1	105.84	323.31	47.5	38	84	38	0.986	0.999	0.981	0.00939808	1.016	1.004	1.002	0.00751675	1.019	0.054239
Q9UBQ7	Glyoxylate reductase/hydroxypyruvate reductase OS=Homo sapiens GN=GRHPR	GRHPR	35.668	69.315	29	8	16	8	0.987	1.009	0.97	0.0197775	1.016	0.993	1.013	0.0124123	1.019	0.23604
O43678	NADH dehydrogenase [ubiquinone] 1 alpha subcomplex subunit 2 OS=Homo sapiens GN=NDUFA2	NDUFA2	10.921	24.818	56.6	5	7	5	0.991	0.998	0.996	0.00362367	1.018	1.006	1.018	0.00683255	1.019	0.0135437
O95861	3'(2'),5'-bisphosphate nucleotidase 1 OS=Homo sapiens GN=BPNT1	BPNT1	33.392	109.98	56.5	15	38	15	0.992	0.991	0.998	0.00381007	1.019	1.023	0.997	0.0138203	1.019	0.082124
P62312	U6 snRNA-associated Sm-like protein LSm6 OS=Homo sapiens GN=LSM6	LSM6	9.1275	12.15	35	4	8	4	0.983	1.028	0.98	0.0269696	1.009	1.03	1.009	0.0119334	1.019	0.32704
O00232	26S proteasome non-ATPase regulatory subunit 12 OS=Homo sapiens GN=PSMD12	PSMD12	52.904	200.4	45.8	19	55	19	0.986	0.99	1.003	0.00895085	1.012	1.029	0.996	0.0163015	1.019	0.148556
Q9UG63	ATP-binding cassette sub-family F member 2 OS=Homo sapiens GN=ABCF2	ABCF2	71.289	123.53	35.8	23	32	23	0.98	0.989	0.998	0.0091001	1.005	1.015	1.003	0.00638019	1.019	0.043103
P62857	40S ribosomal protein S28 OS=Homo sapiens GN=RPS28	RPS28	7.8409	36.162	46.4	3	10	3	1.006	0.967	0.996	0.0204682	1.03	1.003	0.992	0.0193917	1.019	0.31482
Q9Y3D6	Mitochondrial fission 1 protein OS=Homo sapiens GN=FIS1	FIS1	16.937	34.598	21.7	3	6	3	0.99	1.033	0.96	0.0369015	1.013	0.992	1.035	0.021219	1.019	0.48224
P78346	Ribonuclease P protein subunit p30 OS=Homo sapiens GN=RPP30	RPP30	29.321	61.756	42.9	9	13	9	0.967	1.013	0.991	0.0232318	0.988	1.022	1.018	0.0184113	1.019	0.32818
O94903	Proline synthase co-transcribed bacterial homolog protein OS=Homo sapiens GN=PROSC	PROSC	30.344	67.355	42.5	11	22	11	0.984	0.995	0.991	0.005624	1.003	1.009	1.014	0.00546025	1.019	0.0145165
Q9H0F7	ADP-ribosylation factor-like protein 6 OS=Homo sapiens GN=ARL6	ARL6	21.097	30.948	30.6	4	5	4	0.985	1.018	0.938	0.0410102	1.004	0.968	1.026	0.0292998	1.019	0.54436
P16278	Beta-galactosidase OS=Homo sapiens GN=GLB1	GLB1	76.074	88.14	14.9	8	15	8	1.002	1.073	0.891	0.0927812	1.015	0.966	1.04	0.0373814	1.019	0.7648
P26639	Threonine--tRNA ligase, cytoplasmic OS=Homo sapiens GN=TARS	TARS	83.434	323.31	54.5	35	94	34	0.993	0.997	0.982	0.00784063	1.005	1.005	1.017	0.00686641	1.019	0.037998
Q86TI2	Dipeptidyl peptidase 9 OS=Homo sapiens GN=DPP9	DPP9	98.262	36.517	12.1	9	12	9	1.011	0.978	0.979	0.0189729	1.02	1	1.004	0.010499	1.019	0.2079
Q6IBS0	Twinfilin-2 OS=Homo sapiens GN=TWF2	TWF2	39.548	118.33	38.1	10	20	9	1	0.983	0.963	0.0188597	1.008	0.988	1.005	0.0107822	1.019	0.21256
P17987	T-complex protein 1 subunit alpha OS=Homo sapiens GN=TCP1	TCP1	60.343	311.11	60.6	26	79	26	0.994	0.985	0.989	0.00455787	1.001	1.018	1.006	0.00866469	1.019	0.028642
P18085	ADP-ribosylation factor 4 OS=Homo sapiens GN=ARF4	ARF4	20.511	39.379	64.4	9	28	6	0.984	0.956	1.006	0.0255193	0.99	1.002	1.01	0.0100597	1.019	0.29732
Q15750	TGF-beta-activated kinase 1 and MAP3K7-binding protein 1 OS=Homo sapiens GN=TAB1	TAB1	54.643	127.32	30.8	11	17	11	1.011	0.975	0.999	0.0184224	1.017	1.004	1.02	0.00839023	1.019	0.184845
P04406	Glyceraldehyde-3-phosphate dehydrogenase OS=Homo sapiens GN=GAPDH	GAPDH	36.053	323.31	65.1	20	163	20	0.997	0.987	0.983	0.00729131	1.002	1.006	1.015	0.00660767	1.019	0.030099
Q99623	Prohibitin-2 OS=Homo sapiens GN=PHB2	PHB2	33.296	179.73	70.9	21	49	21	1	0.989	0.978	0.0111223	1.002	1.015	1.005	0.00675731	1.019	0.070082
Q9Y6Y8	SEC23-interacting protein OS=Homo sapiens GN=SEC23IP	SEC23IP	111.08	183.51	31.1	27	36	27	1	0.958	1	0.024593	0.999	1.01	1.005	0.00548199	1.019	0.26338
O00487	26S proteasome non-ATPase regulatory subunit 14 OS=Homo sapiens GN=PSMD14	PSMD14	34.577	65.16	33.5	9	21	9	0.997	0.984	0.984	0.00759415	0.996	1.034	0.99	0.0237027	1.019	0.2731
Q13362	Serine/threonine-protein phosphatase 2A 56 kDa regulatory subunit gamma isoform OS=Homo sapiens GN=PPP2R5C	PPP2R5C	61.06	70.109	24.8	12	19	8	1.011	0.943	0.979	0.0347967	1.008	0.985	0.997	0.0115421	1.019	0.41132
O60613	15 kDa selenoprotein OS=Homo sapiens GN=SEP15	SEP15	17.79	52.202	30.2	5	9	5	1.002	0.979	1.012	0.016961	0.993	1.037	1.019	0.0217654	1.019	0.31024
Q8IWJ2	GRIP and coiled-coil domain-containing protein 2 OS=Homo sapiens GN=GCC2	GCC2	195.91	130.07	18.4	27	29	27	1.016	0.965	0.986	0.0259171	1	1.019	1.004	0.00994044	1.019	0.30522
P49916	DNA ligase 3 OS=Homo sapiens GN=LIG3	LIG3	112.91	138.62	26.1	24	33	24	1.014	0.982	0.985	0.0177856	0.998	1.026	1.014	0.0138718	1.019	0.21866
Q0VDG4	Secernin-3 OS=Homo sapiens GN=SCRN3	SCRN3	48.544	38.492	25.7	11	11	11	1.003	0.982	0.993	0.0105816	0.983	1.042	1.011	0.0291628	1.019	0.3453
Q9HAU0	Pleckstrin homology domain-containing family A member 5 OS=Homo sapiens GN=PLEKHA5	PLEKHA5	127.46	24.469	9.3	11	12	11	1.006	1.007	0.978	0.0165116	0.984	1.021	1.044	0.0297845	1.019	0.38618
Q14520	Hyaluronan-binding protein 2 OS=Homo sapiens GN=HABP2	HABP2	62.671	2.2543	1.6	1	5	1	1.02	0.989	0.985	0.0191956	0.99	1.025	1.035	0.0232417	1.019	0.34776
P23458	Tyrosine-protein kinase JAK1 OS=Homo sapiens GN=JAK1	JAK1	133.28	5.9627	3.8	4	5	4	0.988	0.974	1.01	0.0183185	0.952	0.997	1.078	0.0632819	1.019	0.65736
Q8WV93	Lactation elevated protein 1 OS=Homo sapiens GN=LACE1	LACE1	54.844	5.9795	6.2	3	4	3	1.027	0.992	0.954	0.0368418	0.983	0.977	1.069	0.0509789	1.019	0.6354
Q8TER5	Rho guanine nucleotide exchange factor 40 OS=Homo sapiens GN=ARHGEF40	ARHGEF40	164.66	13.592	3	3	3	3	0.917	1.05	1.009	0.0686595	1	1.021	1.009	0.0104313	1.018	0.69534
O43815	Striatin OS=Homo sapiens GN=STRN	STRN	86.131	160.39	31.5	15	19	14	0.975	0.987	1.017	0.0217858	1.059	0.993	0.982	0.0411786	1.018	0.53574
Q9UJ70	N-acetyl-D-glucosamine kinase OS=Homo sapiens GN=NAGK	NAGK	37.375	50.102	24.7	7	8	7	0.962	1.001	0.985	0.0199502	1.041	0.976	0.984	0.035433	1.018	0.49202
Q13049	E3 ubiquitin-protein ligase TRIM32 OS=Homo sapiens GN=TRIM32	TRIM32	71.988	16.088	5.7	4	5	4	0.948	0.969	1.059	0.0594416	1.024	1.021	0.986	0.0209105	1.018	0.63886
Q5T2T1	MAGUK p55 subfamily member 7 OS=Homo sapiens GN=MPP7	MPP7	65.523	18.599	9.4	4	4	4	0.975	0.998	1.006	0.0162069	1.049	1.026	0.957	0.047373	1.018	0.57734
Q15006	ER membrane protein complex subunit 2 OS=Homo sapiens GN=EMC2	EMC2	34.833	74.039	32.7	9	15	9	0.958	0.999	1.01	0.0277092	1.028	0.952	1.039	0.0470762	1.018	0.6125
Q5VW36	Focadhesin OS=Homo sapiens GN=FOCAD	FOCAD	200.07	81.498	7.2	12	12	12	0.966	0.986	0.97	0.0108655	1.034	0.943	0.999	0.0462722	1.018	0.54426
Q9H0B6	Kinesin light chain 2 OS=Homo sapiens GN=KLC2	KLC2	68.934	84.379	33	21	30	13	0.975	1.021	1.004	0.0232594	1.03	1.003	1.021	0.0135046	1.018	0.31278
Q9Y5U8	Mitochondrial pyruvate carrier 1 OS=Homo sapiens GN=MPC1	MPC1	12.347	2.7358	14.7	2	3	2	0.995	1.016	0.966	0.0253004	1.051	0.994	0.987	0.0347341	1.018	0.5027
Q9H9Q4	Non-homologous end-joining factor 1 OS=Homo sapiens GN=NHEJ1	NHEJ1	33.337	40.047	19.4	4	5	4	0.998	1.026	0.967	0.0296015	1.05	0.994	1	0.0303018	1.018	0.51246
A0MZ66	Shootin-1 OS=Homo sapiens GN=SHTN1	SHTN1	71.639	109.1	32.3	17	22	17	0.992	0.982	1.01	0.0142653	1.033	1.016	0.99	0.0213785	1.018	0.28728
O00233	26S proteasome non-ATPase regulatory subunit 9 OS=Homo sapiens GN=PSMD9	PSMD9	24.682	91.963	30.5	7	16	7	0.987	1.015	0.969	0.0234067	1.021	1.008	0.995	0.0128968	1.018	0.31372
P29144	Tripeptidyl-peptidase 2 OS=Homo sapiens GN=TPP2	TPP2	138.35	141.11	28.9	35	45	35	0.976	0.991	0.997	0.010948	1.009	0.998	1.009	0.00631716	1.018	0.074882
Q15042	Rab3 GTPase-activating protein catalytic subunit OS=Homo sapiens GN=RAB3GAP1	RAB3GAP1	110.52	198.13	30.5	23	32	23	0.978	0.997	0.992	0.0099584	1.01	1.003	1.008	0.00358049	1.018	0.041039
Q6UXV4	MICOS complex subunit MIC27 OS=Homo sapiens GN=APOOL	APOOL	29.159	31.109	19	4	5	4	0.966	1.014	1.006	0.025837	0.997	1.034	1.009	0.0186284	1.018	0.38376
Q8WUH1	Protein Churchill OS=Homo sapiens GN=CHURC1	CHURC1	16.111	9.4979	21.6	4	8	4	1	1.007	0.979	0.01464	1.032	1.024	0.985	0.0248072	1.018	0.33596
Q13153	Serine/threonine-protein kinase PAK 1 OS=Homo sapiens GN=PAK1	PAK1	60.646	30.009	20	10	16	3	0.98	0.979	0.984	0.00269699	1.01	1.005	0.98	0.0160996	1.018	0.139099
P04062	Glucosylceramidase OS=Homo sapiens GN=GBA	GBA	59.716	47.593	16.4	9	14	9	0.983	1.002	1.001	0.0107428	1.01	1.002	1.028	0.0131414	1.018	0.141961
Q8TD19	Serine/threonine-protein kinase Nek9 OS=Homo sapiens GN=NEK9	NEK9	107.17	165.56	24.4	19	32	19	0.979	0.996	0.989	0.00864778	1.005	0.982	1.03	0.0238717	1.018	0.29606
Q6PKG0	La-related protein 1 OS=Homo sapiens GN=LARP1	LARP1	123.51	242.83	35	33	56	33	0.98	0.999	0.997	0.0105245	1.004	1.007	1.018	0.00730054	1.018	0.074819
Q96B26	Exosome complex component RRP43 OS=Homo sapiens GN=EXOSC8	EXOSC8	30.039	81.465	43.1	10	16	10	0.978	1.01	0.975	0.0196416	1.001	1.016	0.998	0.00959567	1.018	0.23806
Q9GZU8	Protein FAM192A OS=Homo sapiens GN=FAM192A	FAM192A	28.912	15.542	22	6	8	6	0.999	0.959	1.002	0.0243314	1.022	1.016	0.976	0.0248905	1.018	0.4193
Q9BV20	Methylthioribose-1-phosphate isomerase OS=Homo sapiens GN=MRI1	MRI1	39.149	34.594	18.4	6	8	6	0.985	0.998	0.998	0.00755339	1.007	0.966	1.063	0.0481155	1.018	0.5853
Q9UH03	Neuronal-specific septin-3 OS=Homo sapiens GN=SEPT3	SEPT3	40.703	20.262	14.5	4	5	4	0.968	0.943	1.054	0.0589139	0.989	1.024	1.004	0.0174605	1.018	0.64742
P60510	Serine/threonine-protein phosphatase 4 catalytic subunit OS=Homo sapiens GN=PPP4C	PPP4C	35.08	57.602	28	6	9	4	1.003	0.921	1.04	0.0616413	1.023	1.031	0.962	0.0375401	1.018	0.69672
Q13409	Cytoplasmic dynein 1 intermediate chain 2 OS=Homo sapiens GN=DYNC1I2	DYNC1I2	71.456	115.07	23.2	11	18	11	0.996	0.957	1.021	0.0325362	1.015	1.002	1.012	0.00674169	1.018	0.38996
O95347	Structural maintenance of chromosomes protein 2 OS=Homo sapiens GN=SMC2	SMC2	135.65	323.31	44.9	62	114	62	0.997	0.984	0.999	0.00819919	1.016	1.01	1.007	0.00453272	1.018	0.030662
Q9Y6G5	COMM domain-containing protein 10 OS=Homo sapiens GN=COMMD10	COMMD10	22.966	18.365	22.8	4	5	4	0.999	0.978	1.005	0.014263	1.017	1.008	1.012	0.00445431	1.018	0.099716
P60520	Gamma-aminobutyric acid receptor-associated protein-like 2 OS=Homo sapiens GN=GABARAPL2	GABARAPL2	13.667	40.847	45.3	7	13	5	1.006	0.996	0.978	0.0142844	1.024	0.975	1.034	0.0312318	1.018	0.42666
P08133	Annexin A6 OS=Homo sapiens GN=ANXA6	ANXA6	75.872	275.16	47.1	33	70	33	0.993	0.993	0.991	0.00116362	1.01	1.007	1.013	0.0029703	1.018	0.00067997
Q9C0C2	182 kDa tankyrase-1-binding protein OS=Homo sapiens GN=TNKS1BP1	TNKS1BP1	181.79	215.96	20.8	27	36	27	1.013	0.963	0.993	0.0254289	1.029	0.989	1.003	0.0201567	1.018	0.40568
Q9Y4X0	AMME syndrome candidate gene 1 protein OS=Homo sapiens GN=AMMECR1	AMMECR1	35.463	6.0921	10.2	3	4	3	0.964	1.005	1.006	0.0241666	0.977	1.03	1.023	0.0285073	1.018	0.44436
Q02790	Peptidyl-prolyl cis-trans isomerase FKBP4 OS=Homo sapiens GN=FKBP4	FKBP4	51.804	323.31	61.4	32	107	32	1.001	0.976	1.001	0.0145404	1.012	1.002	1.019	0.00845104	1.018	0.131264
P35606	Coatomer subunit beta' OS=Homo sapiens GN=COPB2	COPB2	102.49	316.03	40.4	35	69	35	0.985	1.008	0.975	0.0171038	0.995	1.008	1.017	0.0109872	1.018	0.2117
P62826	GTP-binding nuclear protein Ran OS=Homo sapiens GN=RAN	RAN	24.423	127.8	43.1	9	37	9	0.997	0.994	0.975	0.0120671	1.005	0.996	1.017	0.0104728	1.018	0.132322
Q14141	Septin-6 OS=Homo sapiens GN=SEPT6	SEPT6	49.716	202.76	46.3	18	35	9	1.005	1.002	0.98	0.0137098	1.013	0.978	1.05	0.0355192	1.018	0.46354
Q9UNH7	Sorting nexin-6 OS=Homo sapiens GN=SNX6	SNX6	46.648	154.51	43.1	18	39	17	1.003	0.986	0.985	0.0102044	1.008	1.016	1.005	0.0056318	1.018	0.0521
P30044	Peroxiredoxin-5, mitochondrial OS=Homo sapiens GN=PRDX5	PRDX5	22.086	203.68	55.6	10	35	10	1.009	0.97	0.997	0.0201361	1.014	1.022	0.993	0.0148344	1.018	0.28756
Q15650	Activating signal cointegrator 1 OS=Homo sapiens GN=TRIP4	TRIP4	66.145	40.066	21.7	10	11	10	0.998	1.019	0.983	0.0180831	1.001	1.063	0.991	0.0383021	1.018	0.50114
Q9UQ80	Proliferation-associated protein 2G4 OS=Homo sapiens GN=PA2G4	PA2G4	43.786	224.92	52.3	20	79	20	1.009	0.989	0.985	0.0129315	1.011	1.014	1.012	0.00150892	1.018	0.137738
Q7Z4Q2	HEAT repeat-containing protein 3 OS=Homo sapiens GN=HEATR3	HEATR3	74.582	80.821	23.8	15	23	15	0.991	1.015	0.967	0.024218	0.992	0.999	1.037	0.0239904	1.018	0.40438
Q9NZB2	Constitutive coactivator of PPAR-gamma-like protein 1 OS=Homo sapiens GN=FAM120A	FAM120A	121.89	238.2	26.3	23	34	23	1.001	0.994	0.983	0.0091408	1.002	1.015	1.014	0.00716019	1.018	0.057775
Q92734	Protein TFG OS=Homo sapiens GN=TFG	TFG	43.447	215.67	30.8	12	23	12	0.99	0.978	0.999	0.0106528	0.99	1.012	1.017	0.0142739	1.018	0.167203
P60842	Eukaryotic initiation factor 4A-I OS=Homo sapiens GN=EIF4A1	EIF4A1	46.153	270.64	55.9	25	111	11	1.002	0.972	1.001	0.0171824	1.002	1.011	1.017	0.00747508	1.018	0.163619
Q9Y3D3	28S ribosomal protein S16, mitochondrial OS=Homo sapiens GN=MRPS16	MRPS16	15.345	13.173	24.8	3	4	3	0.972	0.96	1.024	0.034526	0.97	1.032	1.007	0.0310996	1.018	0.5436
Q8TD08	Mitogen-activated protein kinase 15 OS=Homo sapiens GN=MAPK15	MAPK15	59.831	2.4286	1.5	1	1	1	0.999	1.018	0.96	0.0297976	0.996	1.064	0.971	0.0476361	1.018	0.61038
P48739	Phosphatidylinositol transfer protein beta isoform OS=Homo sapiens GN=PITPNB	PITPNB	31.54	185.2	65.3	20	43	18	0.991	0.997	0.978	0.00982387	0.988	1.02	1.012	0.016543	1.018	0.181144
P40925	Malate dehydrogenase, cytoplasmic OS=Homo sapiens GN=MDH1	MDH1	36.426	139.55	45.8	17	58	17	0.998	0.984	0.989	0.00716385	0.993	1.022	1.009	0.0144106	1.018	0.131318
P48643	T-complex protein 1 subunit epsilon OS=Homo sapiens GN=CCT5	CCT5	59.67	323.31	71.7	38	160	38	1.002	0.973	0.997	0.0156487	0.996	1.018	1.012	0.0112748	1.018	0.18022
Q96R06	Sperm-associated antigen 5 OS=Homo sapiens GN=SPAG5	SPAG5	134.42	43.76	9.3	9	10	9	0.952	0.988	1.009	0.0293256	0.946	1.025	1.031	0.0474061	1.018	0.6108
Q9Y3F4	Serine-threonine kinase receptor-associated protein OS=Homo sapiens GN=STRAP	STRAP	38.438	246.15	60	17	52	17	1.002	0.98	0.995	0.0113266	0.994	1.016	1.021	0.0142174	1.018	0.162563
Q9GZM5	Protein YIPF3 OS=Homo sapiens GN=YIPF3	YIPF3	38.247	8.6498	7.7	3	6	3	1.017	0.98	0.981	0.0212349	1.003	1.003	1.026	0.0131389	1.018	0.27898
Q92783	Signal transducing adapter molecule 1 OS=Homo sapiens GN=STAM	STAM	59.179	70.578	22.4	10	16	9	0.972	1.016	0.993	0.0221478	0.958	1.025	1.053	0.0482371	1.018	0.58508
P07311	Acylphosphatase-1 OS=Homo sapiens GN=ACYP1	ACYP1	11.261	27.053	51.5	5	10	5	1.018	0.968	0.978	0.0267789	0.997	1.012	1.008	0.00772369	1.018	0.32934
Q8N983	39S ribosomal protein L43, mitochondrial OS=Homo sapiens GN=MRPL43	MRPL43	23.431	12.285	11.6	3	4	3	1.041	0.983	0.957	0.043278	1.013	1.005	1.018	0.00647968	1.018	0.54134
Q8TAV0	Protein FAM76A OS=Homo sapiens GN=FAM76A	FAM76A	35.049	7.2687	12.1	4	6	3	1.003	1.016	0.954	0.0329925	0.945	1.026	1.057	0.0572955	1.018	0.6576
Q9BRA0	N-alpha-acetyltransferase 38, NatC auxiliary subunit OS=Homo sapiens GN=NAA38	NAA38	13.514	2.6012	28.8	1	1	1	0.913	1.118	0.94	0.112471	0.853	1.067	1.105	0.134735	1.018	0.86776
Q96IQ9	Zinc finger protein 414 OS=Homo sapiens GN=ZNF414	ZNF414	32.782	2.043	6.7	2	2	2	1.015	1.037	0.931	0.0562592	1.152	0.91	0.971	0.124492	1.017	0.84422
P27986	Phosphatidylinositol 3-kinase regulatory subunit alpha OS=Homo sapiens GN=PIK3R1	PIK3R1	83.597	7.2937	5.7	4	5	3	0.964	1.018	0.999	0.0275668	1.054	1.03	0.947	0.0555714	1.017	0.66804
Q9UKV8	Protein argonaute-2 OS=Homo sapiens GN=AGO2	AGO2	97.207	56.678	16.9	11	14	10	1.003	0.983	0.999	0.0106362	1.088	0.986	0.962	0.0661096	1.017	0.70618
Q96EM0	Trans-3-hydroxy-L-proline dehydratase OS=Homo sapiens GN=L3HYPDH	L3HYPDH	38.137	9.6051	9.9	4	4	4	0.991	0.99	0.998	0.00438963	1.069	0.953	1.008	0.0574513	1.017	0.6631
Q9NZ52	ADP-ribosylation factor-binding protein GGA3 OS=Homo sapiens GN=GGA3	GGA3	78.314	10.275	5.9	3	4	2	1.031	0.942	1.008	0.0464933	1.112	0.965	0.955	0.0869719	1.017	0.7816
Q7Z2W9	39S ribosomal protein L21, mitochondrial OS=Homo sapiens GN=MRPL21	MRPL21	22.814	24.181	34.1	6	11	6	0.937	0.958	1.088	0.0822606	1.01	0.998	1.025	0.0133806	1.017	0.74524
Q6I9Y2	THO complex subunit 7 homolog OS=Homo sapiens GN=THOC7	THOC7	23.743	29.81	39.2	8	10	8	0.977	1.018	0.999	0.0205594	1.046	0.98	1.019	0.032691	1.017	0.4924
P50851	Lipopolysaccharide-responsive and beige-like anchor protein OS=Homo sapiens GN=LRBA	LRBA	319.1	199.55	17.4	46	56	37	0.975	0.984	1.025	0.026795	1.043	0.994	0.997	0.0271573	1.017	0.49264
Q14687	Genetic suppressor element 1 OS=Homo sapiens GN=GSE1	GSE1	136.16	48.677	7.8	8	8	8	0.973	0.936	1.07	0.0696904	1.033	1.034	0.962	0.0408883	1.017	0.73826
Q6FIF0	AN1-type zinc finger protein 6 OS=Homo sapiens GN=ZFAND6	ZFAND6	22.555	2.6373	9.6	3	3	2	0.986	0.941	1.049	0.0546869	1.045	0.929	1.054	0.0690714	1.017	0.75106
O75155	Cullin-associated NEDD8-dissociated protein 2 OS=Homo sapiens GN=CAND2	CAND2	135.25	79.802	17.2	19	30	13	0.959	0.962	1.064	0.060075	1.015	1.035	0.986	0.0243452	1.017	0.67242
P62873	Guanine nucleotide-binding protein G(I)/G(S)/G(T) subunit beta-1 OS=Homo sapiens GN=GNB1	GNB1	37.377	156.84	35.9	10	30	4	0.979	1.014	0.963	0.0264714	1.027	0.991	0.987	0.0219936	1.017	0.4539
Q9H7E2	Tudor domain-containing protein 3 OS=Homo sapiens GN=TDRD3	TDRD3	73.184	25.635	7.1	3	3	3	0.94	0.967	1.07	0.0691327	0.983	1.066	0.98	0.0483418	1.017	0.73942
Q9HCS7	Pre-mRNA-splicing factor SYF1 OS=Homo sapiens GN=XAB2	XAB2	100.01	99.8	21.5	15	22	15	0.958	1.013	0.992	0.0281015	1.001	1.008	1.003	0.00359119	1.017	0.41852
Q7Z401	C-myc promoter-binding protein OS=Homo sapiens GN=DENND4A	DENND4A	209.24	8.7983	2.9	4	5	4	0.938	1.06	0.979	0.0625629	0.98	0.981	1.066	0.0489256	1.017	0.73432
Q9ULT8	E3 ubiquitin-protein ligase HECTD1 OS=Homo sapiens GN=HECTD1	HECTD1	289.38	306.13	20	43	52	43	0.973	1.008	0.991	0.0176673	1.016	1.004	1.004	0.00687322	1.017	0.18596
Q9NTX5	Ethylmalonyl-CoA decarboxylase OS=Homo sapiens GN=ECHDC1	ECHDC1	33.698	136.19	49.5	12	19	12	1.017	1.002	0.971	0.0235376	1.053	0.968	1.02	0.0422747	1.017	0.5792
Q9UIV1	CCR4-NOT transcription complex subunit 7 OS=Homo sapiens GN=CNOT7	CNOT7	32.745	49.632	23.9	6	11	5	0.987	1.015	0.985	0.016846	1.018	1.018	1.003	0.00854912	1.017	0.186943
Q9H900	Protein zwilch homolog OS=Homo sapiens GN=ZWILCH	ZWILCH	67.213	26.786	14.2	8	10	8	0.999	1.009	0.98	0.0147901	1.028	0.985	1.026	0.0239579	1.017	0.35824
Q96P11	Probable 28S rRNA (cytosine-C(5))-methyltransferase OS=Homo sapiens GN=NSUN5	NSUN5	46.691	55.172	32.2	11	12	11	0.986	0.967	0.997	0.015434	1.014	1.002	0.984	0.0150997	1.017	0.24882
Q15942	Zyxin OS=Homo sapiens GN=ZYX	ZYX	61.277	80.448	20.1	9	19	9	0.979	0.986	0.989	0.00521151	1.006	1.008	0.989	0.0104299	1.017	0.071839
Q6IQ49	Protein SDE2 homolog OS=Homo sapiens GN=SDE2	SDE2	49.741	14.204	10.2	6	8	6	0.996	0.987	1.018	0.0159425	1.023	1.025	1.003	0.0119622	1.017	0.2235
Q9Y4P3	Transducin beta-like protein 2 OS=Homo sapiens GN=TBL2	TBL2	49.797	66.086	31.3	15	21	15	0.991	1.011	0.974	0.0186696	1.017	0.985	1.025	0.0209772	1.017	0.35422
P11908	Ribose-phosphate pyrophosphokinase 2 OS=Homo sapiens GN=PRPS2	PRPS2	34.769	78.33	42.5	14	36	6	1.006	0.995	0.99	0.00820998	1.032	1.004	1.005	0.0156708	1.017	0.181521
B2RTY4	Unconventional myosin-IXa OS=Homo sapiens GN=MYO9A	MYO9A	292.7	2.7134	1.2	3	4	3	0.981	0.969	1.026	0.0302923	1.006	0.98	1.042	0.0308462	1.017	0.52598
Q8N3C0	Activating signal cointegrator 1 complex subunit 3 OS=Homo sapiens GN=ASCC3	ASCC3	251.46	125.86	14.9	30	38	30	0.991	0.999	0.997	0.00418145	1.014	1.006	1.017	0.00561696	1.017	0.0148999
O00571	ATP-dependent RNA helicase DDX3X OS=Homo sapiens GN=DDX3X	DDX3X	73.243	323.31	57.1	37	121	34	0.994	0.989	0.997	0.00406858	1.017	1.007	1.007	0.00571445	1.017	0.0139399
P18887	DNA repair protein XRCC1 OS=Homo sapiens GN=XRCC1	XRCC1	69.476	89.327	28.1	15	23	15	0.996	0.985	0.985	0.00642365	1.019	1.004	0.993	0.0129819	1.017	0.1176
P08758	Annexin A5 OS=Homo sapiens GN=ANXA5	ANXA5	35.936	209.77	63.4	20	59	20	0.98	0.99	0.991	0.00616288	1.002	1.005	1.005	0.00172515	1.017	0.0096204
Q00688	Peptidyl-prolyl cis-trans isomerase FKBP3 OS=Homo sapiens GN=FKBP3	FKBP3	25.177	94.779	48.2	9	25	9	0.993	1.005	0.986	0.00966055	1.011	1.005	1.019	0.00694277	1.017	0.068661
O94966	Ubiquitin carboxyl-terminal hydrolase 19 OS=Homo sapiens GN=USP19	USP19	145.65	127.9	14.5	13	16	13	1.011	1.019	0.963	0.0303583	1.028	0.997	1.02	0.0158556	1.017	0.4308
Q8WVC0	RNA polymerase-associated protein LEO1 OS=Homo sapiens GN=LEO1	LEO1	75.403	56.605	18.8	12	17	12	0.993	0.974	0.995	0.0117389	1.009	1.018	0.986	0.0164313	1.017	0.21804
P62318	Small nuclear ribonucleoprotein Sm D3 OS=Homo sapiens GN=SNRPD3	SNRPD3	13.916	139.15	47.6	4	34	4	0.98	1.016	0.978	0.0215723	0.994	1.005	1.027	0.0166584	1.017	0.33158
Q9Y696	Chloride intracellular channel protein 4 OS=Homo sapiens GN=CLIC4	CLIC4	28.772	142.51	52.2	10	20	10	1.002	0.97	1.005	0.0195492	1.016	0.978	1.034	0.0283247	1.017	0.4421
Q8NBJ4	Golgi membrane protein 1 OS=Homo sapiens GN=GOLM1	GOLM1	45.333	59.903	25.9	11	15	11	1.003	0.963	1.026	0.0319652	1.017	1.008	1.018	0.00542974	1.017	0.41424
Q7KZF4	Staphylococcal nuclease domain-containing protein 1 OS=Homo sapiens GN=SND1	SND1	102	323.31	46.6	39	85	39	0.994	0.994	0.989	0.00290905	1.006	1.002	1.02	0.00936423	1.017	0.04076
Q9BSL1	Ubiquitin-associated domain-containing protein 1 OS=Homo sapiens GN=UBAC1	UBAC1	45.338	36.116	17.3	6	9	6	1.006	0.963	1.017	0.0286703	1.016	1.002	1.018	0.00861442	1.017	0.3881
P04080	Cystatin-B OS=Homo sapiens GN=CSTB	CSTB	11.139	87.885	88.8	7	19	7	1.003	0.999	0.994	0.00451527	1.01	1.015	1.023	0.00645417	1.017	0.0195613
O00217	NADH dehydrogenase [ubiquinone] iron-sulfur protein 8, mitochondrial OS=Homo sapiens GN=NDUFS8	NDUFS8	23.705	37.789	34.8	8	16	8	0.994	1.006	0.986	0.0101136	1	1.005	1.031	0.016446	1.017	0.21194
O76003	Glutaredoxin-3 OS=Homo sapiens GN=GLRX3	GLRX3	37.432	122.93	44.8	15	37	15	0.993	0.995	0.988	0.00363463	0.998	1.012	1.018	0.0101683	1.017	0.050858
Q04917	14-3-3 protein eta OS=Homo sapiens GN=YWHAH	YWHAH	28.218	78.122	51.2	13	59	10	0.997	1.007	0.977	0.0153726	0.998	0.986	1.048	0.0325366	1.017	0.4623
O00159	Unconventional myosin-Ic OS=Homo sapiens GN=MYO1C	MYO1C	121.68	148.23	25.6	23	35	23	1.007	0.981	0.988	0.0135621	1.003	0.988	1.035	0.0238007	1.017	0.35338
P26641	Elongation factor 1-gamma OS=Homo sapiens GN=EEF1G	EEF1G	50.118	233.51	59.7	27	92	27	1.008	0.979	0.992	0.0146282	1.002	1.019	1.008	0.00853913	1.017	0.162639
Q9NX55	Huntingtin-interacting protein K OS=Homo sapiens GN=HYPK	HYPK	14.665	213.1	51.9	9	19	9	0.981	1.005	0.985	0.0129837	0.971	1.012	1.038	0.0335439	1.017	0.4692
Q9Y5J7	Mitochondrial import inner membrane translocase subunit Tim9 OS=Homo sapiens GN=TIMM9	TIMM9	10.378	28.837	47.2	4	6	4	1.004	0.984	1.003	0.0113033	0.983	1.036	1.023	0.0272411	1.017	0.37952
P49407	Beta-arrestin-1 OS=Homo sapiens GN=ARRB1	ARRB1	47.065	14.934	10.3	3	3	3	1.087	0.927	0.963	0.084585	1.035	0.983	1.011	0.0257765	1.017	0.74982
P16989	Y-box-binding protein 3 OS=Homo sapiens GN=YBX3	YBX3	40.089	151.84	30.4	10	25	8	1.029	0.953	1.008	0.0393783	0.978	1.056	1.007	0.0388935	1.017	0.6246
Q9NQ92	Coordinator of PRMT5 and differentiation stimulator OS=Homo sapiens GN=COPRS	COPRS	20.066	12.467	6.5	1	1	1	0.945	1.013	1.023	0.0427126	1.037	0.987	1.004	0.025188	1.016	0.61254
Q9H5Z1	Probable ATP-dependent RNA helicase DHX35 OS=Homo sapiens GN=DHX35	DHX35	78.909	8.3715	10.1	6	6	6	0.958	1.019	1.023	0.036428	1.047	0.969	1.031	0.0405632	1.016	0.64758
Q9UIW2	Plexin-A1 OS=Homo sapiens GN=PLXNA1	PLXNA1	211.06	27.526	6.4	13	13	13	0.941	0.987	1.024	0.0422574	1.023	0.975	1.001	0.0240358	1.016	0.60224
Q8ND83	SLAIN motif-containing protein 1 OS=Homo sapiens GN=SLAIN1	SLAIN1	60.594	15.63	4.9	3	4	3	0.964	1.066	0.869	0.101953	1.04	0.914	0.991	0.0647026	1.016	0.83186
Q96QZ7	Membrane-associated guanylate kinase, WW and PDZ domain-containing protein 1 OS=Homo sapiens GN=MAGI1	MAGI1	164.58	30.405	4	4	4	3	0.951	0.99	1.041	0.0454056	1.022	1.093	0.914	0.0892721	1.016	0.8011
Q9C0E2	Exportin-4 OS=Homo sapiens GN=XPO4	XPO4	130.14	57.141	12.5	13	14	13	0.986	1.006	0.997	0.0100535	1.059	0.97	1.009	0.0440551	1.016	0.5696
Q13615	Myotubularin-related protein 3 OS=Homo sapiens GN=MTMR3	MTMR3	133.62	5.7663	3.3	3	3	3	1.008	1.026	0.948	0.0410877	1.073	0.999	0.958	0.0577067	1.016	0.71682
Q13395	Probable methyltransferase TARBP1 OS=Homo sapiens GN=TARBP1	TARBP1	181.67	30.474	5.6	8	10	8	0.98	1.018	0.995	0.0191846	1.042	0.985	1.013	0.0281264	1.016	0.47352
P78316	Nucleolar protein 14 OS=Homo sapiens GN=NOP14	NOP14	97.667	88.121	21.8	18	29	18	0.976	0.985	1.012	0.0189051	1.037	0.999	0.985	0.0267202	1.016	0.44558
Q92624	Amyloid protein-binding protein 2 OS=Homo sapiens GN=APPBP2	APPBP2	66.853	1.6494	1.7	1	1	1	1.005	0.923	1.054	0.0665887	1.064	1.036	0.931	0.0693994	1.016	0.78382
Q8N6T3	ADP-ribosylation factor GTPase-activating protein 1 OS=Homo sapiens GN=ARFGAP1	ARFGAP1	44.667	97.219	32.3	9	15	9	0.962	1.002	1.015	0.0278172	1.013	1.006	1.008	0.00357339	1.016	0.42464
P61764	Syntaxin-binding protein 1 OS=Homo sapiens GN=STXBP1	STXBP1	67.568	119.98	21.7	12	16	11	0.994	0.985	1.015	0.0154257	1.042	0.965	1.034	0.0417652	1.016	0.57942
Q13618	Cullin-3 OS=Homo sapiens GN=CUL3	CUL3	88.929	197.68	39.3	26	41	26	1	1.002	0.993	0.00473371	1.043	0.993	1.006	0.0255841	1.016	0.3616
O95149	Snurportin-1 OS=Homo sapiens GN=SNUPN	SNUPN	41.142	9.5153	13.1	5	5	5	0.997	0.991	0.992	0.00323612	1.039	0.982	1.007	0.0283073	1.016	0.43682
Q9Y3A5	Ribosome maturation protein SBDS OS=Homo sapiens GN=SBDS	SBDS	28.763	162.18	52.8	17	34	17	0.985	0.991	1.001	0.00814535	1.025	1.007	0.994	0.0154333	1.016	0.182076
[truncated: 4,818 more rows]

## Sheet: Protein Ratio
-0.9	1
-0.6	1
-0.5	2
-0.4	4
-0.3	17
-0.2	57
-0.1	371
0	5210
0.1	333
0.2	70
0.3	18
0.4	7
0.5	4
0.6	2
0.7	2
2.6	1
